# Supplementary material for: (E)-N′-(3,4-Dimethoxy­benzyl­idene)-2,4-dihydroxy­benzohydrazide methanol solvate
Source: Acta Crystallogr Sect E Struct Rep Online. 2009 Sep 9;65(Pt 10):o2392–3. doi: 10.1107/S1600536809035752 (PMC2970482; doi:10.1107/S1600536809035752)
Supplement: Supplementary file 2 [file e-65-o2392-Isup2.hkl]

# 
# h,k,l, Fc-squared, Fo-squared, sigma(Fo-squared) and status flag 
# 
data_I
_shelx_title ' DYPAF8 in P2(1)/n' 
_shelx_refln_list_code          4 
_shelx_F_calc_maximum      226.36 
_exptl_crystal_F_000       736.00 
_reflns_d_resolution_high  0.7830 
 
loop_ 
 _symmetry_equiv_pos_as_xyz 
 'x, y, z' 
 '-x+1/2, y+1/2, -z+1/2' 
 '-x, -y, -z' 
 'x-1/2, -y-1/2, z-1/2' 
 
_cell_length_a     8.4970 
_cell_length_b    17.4310 
_cell_length_c    11.9330 
_cell_angle_alpha  90.000 
_cell_angle_beta  102.930 
_cell_angle_gamma  90.000 
 
_shelx_F_squared_multiplier     1.000 
 
loop_ 
 _refln_index_h 
 _refln_index_k 
 _refln_index_l 
 _refln_F_squared_calc 
 _refln_F_squared_meas 
 _refln_F_squared_sigma 
 _refln_observed_status 
   2   0   0      437.33      404.73      9.43 o 
   4   0   0      272.02      286.66     13.20 o 
   6   0   0      210.34      208.65     20.83 o 
   8   0   0        8.40       10.87     10.77 o 
  10   0   0        8.09        0.14     10.73 o 
   1   1   0       14.41       14.77      1.79 o 
   2   1   0     1553.62     1531.16     27.69 o 
   3   1   0      257.14      245.93      7.50 o 
   4   1   0       43.65       42.32      5.33 o 
   5   1   0     1558.91     1527.89     16.42 o 
   6   1   0      399.97      408.95     18.44 o 
   7   1   0        8.37       10.28      7.36 o 
   8   1   0       10.43       24.24      7.94 o 
   9   1   0        2.15       -1.56      6.49 o 
  10   1   0        1.92       -1.30      7.92 o 
   1   2   0     1498.07     1430.77     12.58 o 
   2   2   0       20.33       26.39      6.28 o 
   3   2   0       16.63       13.49      2.21 o 
   4   2   0       24.11       28.40      4.80 o 
   5   2   0      648.33      673.39     14.43 o 
   6   2   0        6.69        3.44      8.59 o 
   7   2   0       33.39       23.58     14.38 o 
   8   2   0        8.84       16.49      7.11 o 
   9   2   0       37.90       35.83     10.15 o 
  10   2   0       24.84       26.15     19.14 o 
   1   3   0       65.57       74.37      3.70 o 
   2   3   0     2661.90     2623.60     19.28 o 
   3   3   0      785.05      803.40     11.77 o 
   4   3   0        1.01        0.47      1.93 o 
   5   3   0       18.70       14.88      3.89 o 
   6   3   0        6.55        3.25      7.41 o 
   7   3   0        5.91        9.21      5.98 o 
   8   3   0        4.81        7.20      6.43 o 
   9   3   0       29.65       26.66     17.46 o 
  10   3   0       26.74       13.48      5.64 o 
   0   4   0     1255.40     1018.83     22.51 o 
   1   4   0     2185.58     1958.55     19.32 o 
   2   4   0     3066.62     2995.71     26.41 o 
   3   4   0       50.12       65.93      6.03 o 
   4   4   0       22.56       44.99      4.07 o 
   5   4   0      104.01      107.65      5.96 o 
   6   4   0      112.98      120.92     12.32 o 
   7   4   0       67.70       82.03     11.75 o 
   8   4   0        0.01       -3.24      3.56 o 
   9   4   0        9.07        9.13      4.98 o 
  10   4   0        5.65        0.46      8.18 o 
   1   5   0     1404.96     1277.02     16.83 o 
   2   5   0     4058.89     4004.02     49.64 o 
   3   5   0      306.18      331.27     10.11 o 
   4   5   0     1136.88     1233.03     14.53 o 
   5   5   0      269.34      256.85      7.60 o 
   6   5   0       47.44       50.42      6.53 o 
   7   5   0        2.14       -2.41      3.41 o 
   8   5   0       16.85        5.60      4.54 o 
   9   5   0       37.69       26.25      6.79 o 
  10   5   0        5.59        1.35      5.32 o 
   0   6   0       47.58       26.12      6.20 o 
   1   6   0       11.91       15.03      3.39 o 
   2   6   0       15.33       14.50      3.33 o 
   3   6   0      219.69      205.62      8.77 o 
   4   6   0      250.17      289.26      9.54 o 
   5   6   0      553.19      580.58     19.57 o 
   6   6   0      160.33      160.38     12.56 o 
   7   6   0       21.16       24.04      5.79 o 
   8   6   0        1.20       -3.30      4.52 o 
   9   6   0        8.05       15.63      5.83 o 
  10   6   0       16.04       13.90      6.10 o 
   1   7   0      245.51      224.05      6.17 o 
   2   7   0        2.88        6.58      3.08 o 
   3   7   0        5.01       10.97      3.68 o 
   4   7   0      316.93      365.11     16.31 o 
   5   7   0      928.07      948.50     21.50 o 
   6   7   0      327.21      364.44     17.08 o 
   7   7   0      104.18      102.18     12.67 o 
   8   7   0       28.89       23.47      8.67 o 
   9   7   0        8.64        2.42      5.45 o 
  10   7   0        9.29        0.30      9.38 o 
   1   8   0      344.24      364.99     13.28 o 
   2   8   0      390.98      388.85     12.17 o 
   3   8   0      254.59      257.73     10.70 o 
   4   8   0       11.05       11.85      4.48 o 
   5   8   0        0.07       -1.22      3.60 o 
   6   8   0      136.74      124.88     10.59 o 
   7   8   0        5.44        6.79      7.55 o 
   8   8   0        0.56        7.60      6.96 o 
   9   8   0        6.26        0.96      7.66 o 
   1   9   0      473.40      475.38     17.05 o 
   2   9   0       55.22       51.87      9.41 o 
   3   9   0       82.24       90.07      7.97 o 
   4   9   0        1.47        0.09      3.59 o 
   5   9   0      215.93      205.23     12.21 o 
   6   9   0        0.11       -5.86      3.90 o 
   7   9   0        4.41        5.65      6.58 o 
   8   9   0       31.12       26.24     17.68 o 
   9   9   0        0.18       -4.78      7.43 o 
   0  10   0       79.55       91.39     13.80 o 
   1  10   0       35.61       34.08      4.62 o 
   2  10   0     2143.51     2092.21     38.02 o 
   3  10   0      192.11      178.22     10.64 o 
   4  10   0      482.41      460.54     16.10 o 
   5  10   0       25.59       28.73      6.45 o 
   6  10   0       71.18       68.72      9.24 o 
   7  10   0        3.87       -7.39      4.92 o 
   8  10   0        6.91       10.93      8.88 o 
   9  10   0        0.31       -2.00      8.36 o 
   1  11   0      606.34      624.57     16.64 o 
   2  11   0      563.17      557.70     20.93 o 
   3  11   0      395.55      419.21     29.08 o 
   4  11   0       11.28        8.44      5.00 o 
   5  11   0        0.80        1.07      6.59 o 
   6  11   0        2.25        7.78      7.94 o 
   7  11   0       65.41       72.27     30.42 o 
   8  11   0        3.67        5.49      7.36 o 
   9  11   0        5.70        5.07      8.51 o 
   0  12   0      117.50      102.26     16.26 o 
   1  12   0      410.22      401.95     24.41 o 
   2  12   0      832.98      864.06     26.90 o 
   3  12   0      506.03      494.82     21.07 o 
   4  12   0      243.18      242.83     19.50 o 
   5  12   0       56.67       56.26     13.03 o 
   6  12   0       35.91       54.65     10.81 o 
   7  12   0        0.86        4.39      6.74 o 
   8  12   0       62.04       41.69     11.93 o 
   1  13   0        0.47        3.72      7.12 o 
   2  13   0       69.65       62.87     10.48 o 
   3  13   0     1141.33     1099.95     32.00 o 
   4  13   0      696.53      703.06     26.59 o 
   5  13   0      153.41      137.42     15.48 o 
   6  13   0        3.82        1.60      8.08 o 
   7  13   0        1.75        6.42      8.28 o 
   8  13   0       30.54       20.50     10.40 o 
   0  14   0        1.94        0.72      8.22 o 
   1  14   0      232.62      265.69     18.12 o 
   2  14   0        0.71        2.04      5.99 o 
   3  14   0      152.22      135.91     14.59 o 
   4  14   0       10.02        8.37      7.07 o 
   5  14   0        1.62        7.79      8.87 o 
   6  14   0       22.80       40.95     10.65 o 
   7  14   0        5.37       -5.65     12.02 o 
   8  14   0        7.83        8.98      9.73 o 
   1  15   0      114.21       97.71     13.31 o 
   2  15   0      252.53      247.62     18.91 o 
   3  15   0        5.50       11.26      7.23 o 
   4  15   0        0.32       -2.00      5.82 o 
   5  15   0       15.15       29.68     10.70 o 
   6  15   0       22.14       20.35      9.86 o 
   7  15   0       12.93       31.75     11.21 o 
   0  16   0      194.64      189.75     24.72 o 
   1  16   0       13.04       24.87      9.88 o 
   2  16   0      539.99      517.65     24.94 o 
   3  16   0       29.74       32.00      9.65 o 
   4  16   0        4.27       -4.85      6.05 o 
   5  16   0       10.37       26.78      9.85 o 
   6  16   0        0.80       15.69     11.54 o 
   7  16   0       54.45       68.78     14.99 o 
   1  17   0      142.89      130.22     16.26 o 
   2  17   0      157.48      134.85     42.59 o 
   3  17   0        6.51        5.73     13.06 o 
   4  17   0       35.50       24.92      9.76 o 
   5  17   0        0.45       12.34      8.67 o 
   6  17   0       16.80       20.08     10.61 o 
   0  18   0       23.10       -0.29     10.63 o 
   1  18   0       82.60       72.98     12.92 o 
   2  18   0       32.35       51.09     12.16 o 
   3  18   0       45.38       57.63     12.43 o 
   4  18   0        1.93       -2.43      8.04 o 
   5  18   0        1.40       -7.01     10.49 o 
   6  18   0       10.98       27.59     15.32 o 
   1  19   0        1.05        6.60     14.19 o 
   2  19   0       36.91       46.80     11.30 o 
   3  19   0        5.79       12.99     14.09 o 
   4  19   0       15.28        5.78      9.54 o 
   5  19   0        3.55       -3.77     18.04 o 
   0  20   0       40.14       45.65     17.84 o 
   1  20   0       16.04       12.91     12.72 o 
   2  20   0       56.23       63.20     25.61 o 
   3  20   0        2.10       -2.42     12.87 o 
   4  20   0       19.28       16.84     10.07 o 
   1  21   0        2.03       12.33     10.59 o 
   2  21   0        7.52       10.59      9.01 o 
   3  21   0        2.56        7.81     10.87 o 
   0  22   0        7.35       30.11     19.34 o 
   1  22   0        0.85      -12.70      8.47 o 
  -9   0   1       11.82       23.47     12.07 o 
  -7   0   1       23.55       36.22     11.01 o 
  -5   0   1      101.25      108.16     13.83 o 
  -3   0   1      564.91      517.11     18.90 o 
  -1   0   1      745.97      723.60     12.46 o 
   1   0   1      122.78      111.16      5.87 o 
   3   0   1      227.82      234.48     13.23 o 
   5   0   1      216.39      206.97     23.83 o 
   7   0   1       56.59       56.76     13.85 o 
   9   0   1        0.04       -2.79      9.04 o 
 -10   1   1        3.48        2.84      8.60 o 
  -9   1   1       10.94        4.65      7.02 o 
  -8   1   1        7.70       20.56      7.50 o 
  -7   1   1        7.11        4.22      5.14 o 
  -6   1   1     1645.31     1763.16     37.09 o 
  -5   1   1      142.41      145.90      6.25 o 
  -4   1   1      155.59      152.41      7.86 o 
  -3   1   1     1710.95     1615.69     18.41 o 
  -2   1   1     2994.14     2774.21     37.81 o 
  -1   1   1      203.85      160.15      4.03 o 
   0   1   1     3623.45     3382.31     22.74 o 
   1   1   1     8180.97     7665.93     46.56 o 
   2   1   1     4862.17     4577.68     31.71 o 
   3   1   1       19.04       12.49      2.48 o 
   4   1   1     1062.49     1079.00     24.80 o 
   5   1   1       23.93       23.12      4.59 o 
   6   1   1      236.45      253.22     12.51 o 
   7   1   1       39.45       40.22      8.72 o 
   8   1   1        2.05        4.44      5.98 o 
   9   1   1       12.91       11.82      8.07 o 
  10   1   1        1.21        0.71      7.53 o 
 -10   2   1        0.00       -3.60      7.70 o 
  -9   2   1        1.39        3.70     12.41 o 
  -8   2   1       25.52       34.10      9.15 o 
  -7   2   1       17.49       14.41      5.83 o 
  -6   2   1       11.97        3.24      6.18 o 
  -5   2   1      129.74      135.91      7.83 o 
  -4   2   1       59.14       57.84      6.01 o 
  -3   2   1      600.31      597.81     11.40 o 
  -2   2   1        8.93        8.31      1.84 o 
  -1   2   1      896.61      867.24     11.82 o 
   0   2   1    15504.01    13690.25     71.49 o 
   1   2   1       28.42       27.89      1.95 o 
   2   2   1       93.58       83.30      4.40 o 
   3   2   1       25.61       28.23      3.74 o 
   4   2   1     2353.98     2416.64     19.87 o 
   5   2   1       76.80       72.04      7.32 o 
   6   2   1       56.99       69.88      7.65 o 
   7   2   1        0.02        4.71      5.34 o 
   8   2   1        9.02       12.01      6.02 o 
   9   2   1       19.26        3.34      7.12 o 
  10   2   1        0.96        5.69      8.41 o 
 -10   3   1        5.30        1.01      5.78 o 
  -9   3   1        3.27       -0.42      6.76 o 
  -8   3   1       64.45       83.20     13.56 o 
  -7   3   1      209.89      189.84     29.39 o 
  -6   3   1       21.69       20.34      4.76 o 
  -5   3   1      597.83      593.66     15.91 o 
  -4   3   1      150.32      124.78      7.04 o 
  -3   3   1      146.64      164.08      5.69 o 
  -2   3   1    11040.26    10507.22     45.23 o 
  -1   3   1     1907.04     1828.42     16.70 o 
   0   3   1      112.34      112.73      4.82 o 
   1   3   1        3.67        2.58      1.61 o 
   2   3   1     3216.55     2998.41     19.30 o 
   3   3   1     1173.67     1174.03     13.94 o 
   4   3   1     2775.43     3036.21     27.21 o 
   5   3   1       61.40       73.57      6.16 o 
   6   3   1        3.31        1.03      3.01 o 
   7   3   1       71.81       70.80     10.93 o 
   8   3   1       11.72       16.61     10.80 o 
   9   3   1      160.81      194.31     19.93 o 
  10   3   1       87.22       91.46     13.09 o 
 -10   4   1        4.46       -3.77      4.79 o 
  -9   4   1        7.81        2.23      4.64 o 
  -8   4   1        1.97        0.94      4.03 o 
  -7   4   1        2.02       -4.05      2.70 o 
  -6   4   1      131.94      121.01      6.95 o 
  -5   4   1        0.49       -2.79      2.37 o 
  -4   4   1      898.67      891.90     14.42 o 
  -3   4   1      692.60      691.12     11.35 o 
  -2   4   1    16030.90    15328.12    125.40 o 
  -1   4   1    11735.84    11286.58     57.03 o 
   0   4   1     2307.08     2145.18     16.41 o 
   1   4   1     4343.78     4084.81     24.97 o 
   2   4   1      707.83      642.87     10.00 o 
   3   4   1      167.73      177.35      4.95 o 
   4   4   1      342.91      374.09      8.28 o 
   5   4   1        4.06        6.29      2.44 o 
   6   4   1        0.50        1.06      3.41 o 
   7   4   1       15.11       11.10     12.05 o 
   8   4   1       22.05       24.52      5.62 o 
   9   4   1      147.80      118.88     11.70 o 
  10   4   1       48.33       41.14      8.09 o 
 -10   5   1        6.09        4.41      6.14 o 
  -9   5   1        1.80        0.74      4.75 o 
  -8   5   1        1.32       -5.21      3.51 o 
  -7   5   1        0.49       -0.24      3.83 o 
  -6   5   1       74.16       73.70      6.38 o 
  -5   5   1        1.81        1.24      2.59 o 
  -4   5   1      423.15      398.60     10.09 o 
  -3   5   1     1268.76     1223.17     19.16 o 
  -2   5   1      858.31      788.25     13.89 o 
  -1   5   1     3997.48     3852.22     30.79 o 
   0   5   1     2052.36     2002.58     17.35 o 
   1   5   1       14.37       16.06      2.46 o 
   2   5   1      351.20      367.44      8.67 o 
   3   5   1      880.00      881.67     11.59 o 
   4   5   1      191.03      196.99      7.16 o 
   5   5   1       38.21       40.71      4.11 o 
   6   5   1       15.47       16.61      4.73 o 
   7   5   1        2.15        5.41      5.21 o 
   8   5   1        3.30        6.83      4.86 o 
   9   5   1        3.73        9.24      5.66 o 
  10   5   1       19.75       20.70      6.85 o 
 -10   6   1       10.55        3.40      5.61 o 
  -9   6   1       50.34       51.89      8.54 o 
  -8   6   1        7.99        7.85      4.60 o 
  -7   6   1        4.66        4.35      3.86 o 
  -6   6   1        0.28        2.81      3.13 o 
  -5   6   1        0.97        3.59      2.80 o 
  -4   6   1     1104.58     1010.48     21.83 o 
  -3   6   1       73.99       80.59      6.28 o 
  -2   6   1     1065.10     1079.30     17.59 o 
  -1   6   1     1423.12     1424.49     19.26 o 
   0   6   1       39.79       34.55      3.28 o 
   1   6   1      186.65      161.53      6.08 o 
   2   6   1        3.35       11.95      3.51 o 
   3   6   1      584.61      560.15     12.46 o 
   4   6   1        1.88        0.37      2.12 o 
   5   6   1        4.33        2.76      2.43 o 
   6   6   1       24.39       41.66      6.50 o 
   7   6   1        8.63       12.95      4.82 o 
   8   6   1       26.38       27.89      6.62 o 
   9   6   1        3.63        2.10      5.20 o 
 -10   7   1        1.68        0.07      5.65 o 
  -9   7   1       12.48        8.24      5.61 o 
  -8   7   1        0.40       -3.27      5.93 o 
  -7   7   1        0.03        1.44      3.82 o 
  -6   7   1        0.07       -2.41      3.34 o 
  -5   7   1       35.82       25.44      5.77 o 
  -4   7   1      209.17      246.74     10.71 o 
  -3   7   1      383.60      386.37     12.03 o 
  -2   7   1     1423.76     1425.77     21.43 o 
  -1   7   1     4960.08     4664.85     48.17 o 
   0   7   1     2431.05     2391.82     22.04 o 
   1   7   1      117.15      106.47      5.60 o 
   2   7   1      247.56      239.99      7.72 o 
   3   7   1      188.42      207.19      8.18 o 
   4   7   1      648.56      631.78     16.97 o 
   5   7   1       99.87      105.29     19.70 o 
   6   7   1       87.24       82.13      8.63 o 
   7   7   1       11.61       13.94      5.29 o 
   8   7   1       64.03       64.93      9.33 o 
   9   7   1       14.69       12.36      6.49 o 
 -10   8   1        0.25        4.52      7.98 o 
  -9   8   1        3.62        8.23      8.38 o 
  -8   8   1       28.12       29.75     10.51 o 
  -7   8   1       45.19       48.13     18.28 o 
  -6   8   1      282.26      299.28     14.48 o 
  -5   8   1      230.63      223.92     12.05 o 
  -4   8   1       53.73       52.89      6.54 o 
  -3   8   1      200.26      197.13      9.93 o 
  -2   8   1       80.61       63.29      6.83 o 
  -1   8   1        5.08        3.37      3.08 o 
   0   8   1       57.43       60.75      4.86 o 
   1   8   1      634.47      601.89     12.62 o 
   2   8   1       27.63       28.77      3.88 o 
   3   8   1       71.16       81.59      7.81 o 
   4   8   1      153.70      129.69     12.55 o 
   5   8   1       44.23       59.40     26.21 o 
   6   8   1       56.65       66.90     10.59 o 
   7   8   1       28.09       12.19      6.61 o 
   8   8   1        5.28       -7.15      9.91 o 
   9   8   1       12.24        6.31      8.48 o 
  -9   9   1        0.22       -1.16      7.86 o 
  -8   9   1       23.89       36.95     10.40 o 
  -7   9   1        2.56        0.60      5.90 o 
  -6   9   1      483.43      487.60     17.74 o 
  -5   9   1      691.32      689.04     37.46 o 
  -4   9   1        7.03        8.51      5.18 o 
  -3   9   1      221.72      226.20     10.84 o 
  -2   9   1       23.09       21.89      4.99 o 
  -1   9   1      131.73      147.44      8.93 o 
   0   9   1       13.63       13.61      3.57 o 
   1   9   1      241.19      270.98     14.78 o 
   2   9   1      539.00      549.48     13.17 o 
   3   9   1       97.78       98.57     10.22 o 
   4   9   1      110.02      121.03     11.73 o 
   5   9   1      115.29      129.10     13.22 o 
   6   9   1      206.61      199.48     22.77 o 
   7   9   1      112.83      102.09     18.13 o 
   8   9   1        0.50        4.60      6.73 o 
   9   9   1        1.76       -2.42      8.31 o 
  -9  10   1        1.44       -1.18      7.93 o 
  -8  10   1       46.09       53.28     12.08 o 
  -7  10   1        1.40        6.45      9.48 o 
  -6  10   1       46.68       42.95      8.39 o 
  -5  10   1      234.90      232.73     13.43 o 
  -4  10   1      365.69      368.22     14.43 o 
  -3  10   1        5.46        2.63      5.54 o 
  -2  10   1      159.03      187.30     10.72 o 
  -1  10   1       15.95       11.50      4.55 o 
   0  10   1       13.99        6.08      3.32 o 
   1  10   1       13.44       14.00      3.65 o 
   2  10   1      413.47      427.25     11.79 o 
   3  10   1      357.05      326.26     16.02 o 
   4  10   1      509.79      510.97     36.15 o 
   5  10   1        0.48       -4.09      5.41 o 
   6  10   1      243.16      208.23     17.61 o 
   7  10   1       14.73        8.25      6.66 o 
   8  10   1        0.54        0.71      7.01 o 
   9  10   1        0.12       13.83     16.83 o 
  -9  11   1       20.59       16.92      9.88 o 
  -8  11   1       30.17       33.64     10.35 o 
  -7  11   1       45.42       40.78     10.62 o 
  -6  11   1       35.27       15.50      6.10 o 
  -5  11   1       82.35      109.07     13.04 o 
  -4  11   1      836.67      808.90     21.60 o 
  -3  11   1      201.91      219.27     12.22 o 
  -2  11   1      128.78      135.69     10.16 o 
  -1  11   1       39.51       47.01      6.96 o 
   0  11   1      192.08      205.04      9.68 o 
   1  11   1      442.23      444.38     13.02 o 
   2  11   1       35.71       39.28      7.68 o 
   3  11   1      488.30      437.53     19.22 o 
   4  11   1      213.97      167.51     14.48 o 
   5  11   1        4.75       -1.09      4.89 o 
   6  11   1        1.79        4.75      5.59 o 
   7  11   1       16.98       11.67      9.04 o 
   8  11   1        1.22       12.59      7.85 o 
  -9  12   1       18.11       41.55     13.22 o 
  -8  12   1       42.90       31.27     11.31 o 
  -7  12   1       33.24       24.61      9.59 o 
  -6  12   1       15.48       21.42      6.75 o 
  -5  12   1       90.60       93.11     10.36 o 
  -4  12   1      726.92      712.17     21.16 o 
  -3  12   1      143.32      128.81     10.65 o 
  -2  12   1       12.24       24.33      5.91 o 
  -1  12   1        0.65       -3.28      4.54 o 
   0  12   1      105.01       97.24      7.97 o 
   1  12   1      229.94      216.05     10.16 o 
   2  12   1      507.51      455.33     30.98 o 
   3  12   1      107.27      106.49     12.09 o 
   4  12   1       80.47       96.67     12.29 o 
   5  12   1       42.19       42.22      9.44 o 
   6  12   1       92.58       81.56     12.90 o 
   7  12   1       16.35       19.01      8.42 o 
   8  12   1       11.90       15.52     12.48 o 
  -8  13   1        2.16       -5.14      7.96 o 
  -7  13   1        2.68       -3.56     11.64 o 
  -6  13   1       49.27       54.03     17.39 o 
  -5  13   1        1.67        2.03      5.03 o 
  -4  13   1      174.65      165.46     12.85 o 
  -3  13   1      977.22     1042.38     25.78 o 
  -2  13   1        0.95       -4.44      5.41 o 
  -1  13   1       53.94       63.70     10.26 o 
   0  13   1       16.34       17.48      6.56 o 
   1  13   1        9.89       22.42      7.45 o 
   2  13   1       83.21       79.59     11.15 o 
   3  13   1      473.89      489.70     22.29 o 
   4  13   1       24.34       17.78      7.27 o 
   5  13   1        8.95       12.47      9.57 o 
   6  13   1        4.98       13.79      7.46 o 
   7  13   1        0.52       -8.51      6.84 o 
   8  13   1        0.02      -11.27      7.52 o 
  -8  14   1       52.26       54.48     30.25 o 
  -7  14   1        0.14        3.03      7.48 o 
  -6  14   1        2.13        0.16     10.29 o 
  -5  14   1       50.47       32.35      9.51 o 
  -4  14   1        5.64       -4.40      5.64 o 
  -3  14   1      793.78      724.24     27.37 o 
  -2  14   1      316.60      335.28     20.35 o 
  -1  14   1        5.03       -9.95     11.16 o 
   0  14   1      103.18       95.62      8.92 o 
   1  14   1        0.34       -0.38      5.74 o 
   2  14   1     1505.90     1455.73     38.11 o 
   3  14   1      218.16      210.54     30.49 o 
   4  14   1       11.88        9.25      7.12 o 
   5  14   1       20.43       21.42      8.67 o 
   6  14   1        1.01       10.80     10.34 o 
   7  14   1       59.99       78.48     14.38 o 
   8  14   1       22.83       15.01     14.67 o 
  -7  15   1        3.04        2.54     12.99 o 
  -6  15   1       47.00       45.99     18.71 o 
  -5  15   1       11.17        7.94      7.20 o 
  -4  15   1      117.64       95.24     13.87 o 
  -3  15   1       10.11        2.94      7.94 o 
  -2  15   1      121.23      101.37     19.31 o 
  -1  15   1       35.20       46.70     10.37 o 
   0  15   1        0.99       -4.43      5.61 o 
   1  15   1      488.38      516.97     37.90 o 
   2  15   1        9.83       -7.93      5.29 o 
   3  15   1        5.65       10.76      9.43 o 
   4  15   1        1.77        4.22      6.24 o 
   5  15   1       41.78       49.99     11.11 o 
   6  15   1       10.69        7.54      7.83 o 
   7  15   1        4.57        5.44      8.01 o 
  -7  16   1        0.70       -0.48     12.27 o 
  -6  16   1       10.20        6.46      8.79 o 
  -5  16   1        2.82       -4.56      6.80 o 
  -4  16   1      165.50      167.14     17.81 o 
  -3  16   1        2.21       -2.68     14.98 o 
  -2  16   1      102.57      113.53     14.54 o 
  -1  16   1        1.60       10.57      7.46 o 
   0  16   1       92.74       91.79     14.32 o 
   1  16   1      425.80      428.79     38.24 o 
   2  16   1       38.83       20.28      8.54 o 
   3  16   1        3.92        7.90      7.08 o 
   4  16   1        1.11        0.79      7.22 o 
   5  16   1        6.60       14.53      8.81 o 
   6  16   1       22.55       26.36     11.13 o 
   7  16   1       66.57       75.08     21.50 o 
  -6  17   1       10.99        4.17     19.72 o 
  -5  17   1        8.31        0.94      7.45 o 
  -4  17   1        8.20       17.58      8.55 o 
  -3  17   1       25.74       24.05      9.38 o 
  -2  17   1       45.11       63.12     12.67 o 
  -1  17   1        9.92       10.56      8.85 o 
   0  17   1       58.50       44.28     11.06 o 
   1  17   1      140.67      119.07     15.82 o 
   2  17   1       60.02       70.61     12.41 o 
   3  17   1       99.96      108.57     15.50 o 
   4  17   1       54.98       70.52     13.42 o 
   5  17   1        2.21        0.14      7.77 o 
   6  17   1        7.98       18.93     10.88 o 
  -6  18   1        0.78       19.45     10.69 o 
  -5  18   1        0.12        1.53     14.62 o 
  -4  18   1       30.88       34.25     11.27 o 
  -3  18   1        3.05       12.31      8.07 o 
  -2  18   1       14.18        9.18     22.97 o 
  -1  18   1       34.15       39.83     35.38 o 
   0  18   1       60.74       83.78     17.27 o 
   1  18   1       16.18       29.49      9.52 o 
   2  18   1       64.97       74.01     13.88 o 
   3  18   1       18.28       11.75      9.29 o 
   4  18   1       32.79       37.97     11.34 o 
   5  18   1        0.89       -1.59      8.34 o 
   6  18   1        8.99       -1.73     13.37 o 
  -5  19   1        5.07        2.07     17.84 o 
  -4  19   1       15.37        7.38      9.40 o 
  -3  19   1       11.55        5.14      7.84 o 
  -2  19   1        2.49        4.93      8.35 o 
  -1  19   1        7.14       26.31     10.12 o 
   0  19   1       87.16       87.78     21.02 o 
   1  19   1        5.76        3.20      7.51 o 
   2  19   1       11.98       16.01      9.16 o 
   3  19   1        8.90        5.22      8.35 o 
   4  19   1        1.44        4.33      9.65 o 
   5  19   1        0.56       10.77      9.76 o 
  -4  20   1       47.83       35.14     25.83 o 
  -3  20   1        8.24        4.31     21.62 o 
  -2  20   1        0.06        2.75      7.83 o 
  -1  20   1        0.66       20.08     10.06 o 
   0  20   1       28.75       32.29     11.09 o 
   1  20   1       90.14      118.17     17.49 o 
   2  20   1       17.56       38.64     12.26 o 
   3  20   1        2.95        7.08      8.73 o 
   4  20   1       19.26        4.39     19.05 o 
  -3  21   1       42.91       35.07     12.60 o 
  -2  21   1       15.72       35.04     11.70 o 
  -1  21   1        8.82       18.59     11.30 o 
   0  21   1        2.30        3.41      9.15 o 
   1  21   1        0.69        3.23      8.47 o 
   2  21   1       38.69       62.15     13.91 o 
   3  21   1        6.42        4.02      9.94 o 
  -1  22   1        2.43       -0.17      9.31 o 
   0  22   1        2.07       22.64     14.93 o 
   1  22   1       44.50       48.83     13.51 o 
 -10   0   2        6.68       -9.09     10.34 o 
  -8   0   2        0.92       -2.21      8.03 o 
  -6   0   2       64.79       70.48      7.91 o 
  -4   0   2      323.07      321.49     17.46 o 
  -2   0   2     1094.65     1149.09     22.03 o 
   0   0   2     2236.28     2224.53     23.42 o 
   2   0   2      190.84      154.75      8.42 o 
   4   0   2       36.80       36.20     12.31 o 
   6   0   2       26.89       24.67     14.29 o 
   8   0   2      746.59      828.31     44.01 o 
  10   0   2        0.01        3.42     12.12 o 
 -10   1   2        0.00        7.55      7.76 o 
  -9   1   2       11.54        4.85      7.46 o 
  -8   1   2       73.62      101.53     24.27 o 
  -7   1   2      267.36      275.73     17.72 o 
  -6   1   2       19.92       14.23      3.34 o 
  -5   1   2       19.77       22.32      4.22 o 
  -4   1   2      555.59      542.21     20.03 o 
  -3   1   2     1274.90     1197.81     16.17 o 
  -2   1   2    12506.55    12244.89     76.74 o 
  -1   1   2      115.35      144.19      3.38 o 
   0   1   2     3323.71     3126.01     25.20 o 
   1   1   2      313.26      321.26      5.87 o 
   2   1   2      545.08      497.20     10.48 o 
   3   1   2        1.24       -1.75      1.71 o 
   4   1   2      151.47      167.81      7.52 o 
   5   1   2      156.21      164.21      8.61 o 
   6   1   2        3.94        6.67      3.48 o 
   7   1   2      176.73      202.19     11.38 o 
   8   1   2        3.70        5.60      7.58 o 
   9   1   2      131.44      158.02     33.26 o 
  10   1   2        4.32       -3.62      8.67 o 
 -10   2   2        1.89        0.90      7.89 o 
  -9   2   2        5.85        6.63      9.67 o 
  -8   2   2       41.70       37.30      9.25 o 
  -7   2   2      193.63      234.14     16.65 o 
  -6   2   2      155.49      175.18      9.84 o 
  -5   2   2       20.17       17.23      3.93 o 
  -4   2   2      530.45      547.22     12.70 o 
  -3   2   2        5.50        0.53      2.25 o 
  -2   2   2    51239.09    47878.04    182.06 o 
  -1   2   2        8.68        4.06      1.12 o 
   0   2   2      965.10      944.93      9.93 o 
   1   2   2     1627.33     1510.01     12.58 o 
   2   2   2     2890.08     2736.71     21.71 o 
   3   2   2        2.86        6.02      2.24 o 
   4   2   2      239.74      239.15      8.28 o 
   5   2   2      140.53      133.34      7.89 o 
   6   2   2       25.36       23.88      6.00 o 
   7   2   2       46.36       55.19      7.89 o 
   8   2   2       19.95       17.90      7.34 o 
   9   2   2       64.04       70.67     13.56 o 
  10   2   2        1.30        7.08      9.14 o 
 -10   3   2        7.47        5.77      4.81 o 
  -9   3   2        2.73       -0.43      6.44 o 
  -8   3   2       41.28       36.19      9.20 o 
  -7   3   2        1.08       -1.02      4.94 o 
  -6   3   2      309.48      342.90     15.75 o 
  -5   3   2       11.67       17.64      4.13 o 
  -4   3   2       19.75       20.50      4.20 o 
  -3   3   2       21.39       17.37      2.53 o 
  -2   3   2    35535.50    33220.69    132.37 o 
  -1   3   2     6001.67     5548.67     38.75 o 
   0   3   2      247.53      230.39      4.44 o 
   1   3   2      729.74      684.24      9.21 o 
   2   3   2       26.29       16.07      2.14 o 
   3   3   2     7573.48     7437.18     50.68 o 
   4   3   2      301.20      290.55      9.23 o 
   5   3   2      184.74      191.01      9.07 o 
   6   3   2        0.00        3.90      3.52 o 
   7   3   2        3.37       11.16      6.11 o 
   8   3   2        0.51        4.61      6.66 o 
   9   3   2       15.18       22.16      9.37 o 
  10   3   2        0.52        7.80      5.51 o 
 -10   4   2        8.70        5.36      4.95 o 
  -9   4   2        0.28       -0.92      3.99 o 
  -8   4   2       62.66       62.45      8.27 o 
  -7   4   2      117.93      111.61      8.81 o 
  -6   4   2        7.25        6.07      3.15 o 
  -5   4   2      119.61      111.56      6.77 o 
  -4   4   2      685.58      693.07     15.82 o 
  -3   4   2     1329.87     1263.58     18.67 o 
  -2   4   2      894.06      909.40     14.11 o 
  -1   4   2       20.03       25.65      2.72 o 
   0   4   2      484.64      485.31      6.91 o 
   1   4   2     1211.63     1178.02     11.48 o 
   2   4   2      224.45      222.59      5.69 o 
   3   4   2     1017.45     1089.86     15.23 o 
   4   4   2      120.84      140.61      6.39 o 
   5   4   2        6.40        0.87      2.17 o 
   6   4   2       56.62       55.74      7.86 o 
   7   4   2       34.51       42.88      9.62 o 
   8   4   2       47.41       33.86      6.31 o 
   9   4   2      252.23      206.32     17.34 o 
 -10   5   2        7.48        0.96      5.39 o 
  -9   5   2        0.79        4.42      5.15 o 
  -8   5   2        0.72       -0.31      5.48 o 
  -7   5   2      206.82      214.77     12.70 o 
  -6   5   2       14.63       12.32      4.03 o 
  -5   5   2      314.66      309.32      9.70 o 
  -4   5   2     1083.23     1039.45     15.89 o 
  -3   5   2        3.68        0.74      2.23 o 
  -2   5   2      629.15      644.16     12.70 o 
  -1   5   2       10.18       11.74      2.24 o 
   0   5   2       83.86       75.85      3.51 o 
   1   5   2      184.54      191.19      5.08 o 
   2   5   2      195.56      183.27      7.94 o 
   3   5   2       76.71       75.14      4.60 o 
   4   5   2     2151.80     2301.52     22.71 o 
   5   5   2      203.31      191.30      9.93 o 
   6   5   2       87.21       86.30      8.36 o 
   7   5   2        0.06       -0.41      3.94 o 
   8   5   2       61.38       48.29     10.11 o 
   9   5   2       79.46       85.47     10.53 o 
 -10   6   2        3.11        6.50      6.67 o 
  -9   6   2       10.25       11.72      8.39 o 
  -8   6   2       22.42       18.27      9.75 o 
  -7   6   2      166.66      137.84     11.67 o 
  -6   6   2       12.19       10.97      3.79 o 
  -5   6   2       29.74       32.11      4.63 o 
  -4   6   2       40.84       29.30      4.89 o 
  -3   6   2     1863.75     1759.69     24.19 o 
  -2   6   2      101.76       84.36      5.82 o 
  -1   6   2        7.48        5.46      2.66 o 
   0   6   2      277.47      297.91      6.43 o 
   1   6   2      504.84      571.65      9.12 o 
   2   6   2      186.94      203.14      7.13 o 
   3   6   2      128.18      133.45      6.64 o 
   4   6   2     1110.15     1090.40     15.76 o 
   5   6   2      111.82      131.75      7.75 o 
   6   6   2        8.50        4.21      4.21 o 
   7   6   2       11.51       11.78      4.89 o 
   8   6   2        0.27        1.61      4.65 o 
   9   6   2        3.93        6.60      5.50 o 
 -10   7   2        3.84       -3.03      6.00 o 
  -9   7   2        6.10        4.92      5.39 o 
  -8   7   2        3.23       -1.85      4.40 o 
  -7   7   2       17.51       22.51      5.86 o 
  -6   7   2      139.29      143.74     10.58 o 
  -5   7   2        0.87        4.63      3.37 o 
  -4   7   2     1059.28     1076.85     21.38 o 
  -3   7   2       41.40       49.71      5.84 o 
  -2   7   2      435.39      432.13     12.03 o 
  -1   7   2        3.99        3.70      3.08 o 
   0   7   2      439.81      421.02      9.80 o 
   1   7   2      446.56      468.69      8.73 o 
   2   7   2     2307.12     2508.42     28.99 o 
   3   7   2       17.25       13.52      3.62 o 
   4   7   2      172.91      198.67     11.72 o 
   5   7   2       48.93       46.94      8.81 o 
   6   7   2      169.77      175.31     13.48 o 
   7   7   2      169.70      129.22     11.63 o 
   8   7   2       25.48       24.63      6.98 o 
   9   7   2        0.02        1.97      5.53 o 
 -10   8   2        0.01       14.17      9.35 o 
  -9   8   2        2.20       14.65      8.57 o 
  -8   8   2       58.07       48.54     10.73 o 
  -7   8   2       75.24       87.10      9.94 o 
  -6   8   2      137.16      139.12     10.95 o 
  -5   8   2       15.54       18.46      4.87 o 
  -4   8   2       64.60       66.49      7.19 o 
  -3   8   2        0.88        0.75      3.06 o 
  -2   8   2      138.26      168.69      9.02 o 
  -1   8   2       87.78       95.54      7.00 o 
   0   8   2     6593.15     6689.32     48.10 o 
   1   8   2        1.71        1.69      2.44 o 
   2   8   2      622.73      676.42     14.53 o 
   3   8   2      180.40      173.61      8.71 o 
   4   8   2       30.14       27.22      6.64 o 
   5   8   2      176.66      156.56     19.05 o 
   6   8   2       66.00       67.12     18.83 o 
   7   8   2       49.12       29.87      9.38 o 
   8   8   2        3.42       -3.68      8.59 o 
   9   8   2        0.55       -1.87      7.31 o 
  -9   9   2        9.75        4.64      7.83 o 
  -8   9   2       44.47       35.58     10.08 o 
  -7   9   2        1.59        3.26      5.12 o 
  -6   9   2       25.93       16.91      5.78 o 
  -5   9   2      282.68      280.39     18.58 o 
  -4   9   2      191.08      223.99     11.83 o 
  -3   9   2       54.10       53.32      6.66 o 
  -2   9   2       55.30       53.04      6.40 o 
  -1   9   2      345.76      382.28     11.49 o 
   0   9   2     2386.35     2584.25     26.20 o 
   1   9   2        0.13       -0.48      2.33 o 
   2   9   2      357.75      352.47     11.12 o 
   3   9   2      432.41      464.73     13.82 o 
   4   9   2        0.07        9.11      5.36 o 
   5   9   2        0.40        2.22      4.28 o 
   6   9   2       31.55       27.77      7.99 o 
   7   9   2        3.74        5.53      6.24 o 
   8   9   2        3.46        7.69      7.59 o 
   9   9   2        6.15        4.80     10.44 o 
  -9  10   2        4.37        8.50      8.38 o 
  -8  10   2       10.41        2.83      7.44 o 
  -7  10   2      190.42      188.55     13.93 o 
  -6  10   2      151.94      154.59     12.85 o 
  -5  10   2     1179.40     1179.43     26.49 o 
  -4  10   2        8.66        7.15      4.34 o 
  -3  10   2      188.27      199.36     13.91 o 
  -2  10   2       25.92       34.96      5.93 o 
  -1  10   2      230.96      263.57      9.64 o 
   0  10   2      135.37      158.01      7.58 o 
   1  10   2      186.43      202.48      9.31 o 
   2  10   2      122.26      119.81     11.44 o 
   3  10   2      232.12      231.69     19.12 o 
   4  10   2       76.04      104.84     12.17 o 
   5  10   2       54.34       72.57     11.57 o 
   6  10   2      142.36      155.05     16.07 o 
   7  10   2        5.71        2.08      6.61 o 
   8  10   2        3.15       12.79      7.85 o 
   9  10   2        0.22        4.88      8.92 o 
  -9  11   2        0.01        1.52      9.93 o 
  -8  11   2        4.69       10.87      8.54 o 
  -7  11   2        0.81        5.63      6.05 o 
  -6  11   2      136.65      135.91     12.09 o 
  -5  11   2      578.70      616.23     20.22 o 
  -4  11   2      141.47      149.99     11.19 o 
  -3  11   2       63.36       64.67      8.11 o 
  -2  11   2       60.81       69.46      8.03 o 
  -1  11   2       31.01       21.41      4.55 o 
   0  11   2      448.69      452.71     15.60 o 
   1  11   2      291.80      315.51     11.70 o 
   2  11   2      416.52      417.66     13.03 o 
   3  11   2        2.27        3.61     12.43 o 
   4  11   2       15.79       13.91      8.30 o 
   5  11   2        9.06       10.06      6.47 o 
   6  11   2        0.21        2.88      5.87 o 
   7  11   2       13.63        9.62      7.18 o 
   8  11   2        0.20        4.69      7.70 o 
  -9  12   2        2.02        4.52      9.29 o 
  -8  12   2       12.90        8.27      8.35 o 
  -7  12   2        0.07        4.68      6.91 o 
  -6  12   2       22.47       15.24      6.49 o 
  -5  12   2        1.47       -4.44      4.43 o 
  -4  12   2      151.16      166.93     12.42 o 
  -3  12   2      146.78      161.53     11.60 o 
  -2  12   2        9.75        6.98      5.90 o 
  -1  12   2       33.31       28.61      6.08 o 
   0  12   2       66.50       67.69      7.23 o 
   1  12   2       62.27       48.52      9.59 o 
   2  12   2      778.31      758.49     25.49 o 
   3  12   2        0.23        4.91      5.63 o 
   4  12   2      242.42      245.10     17.68 o 
   5  12   2       10.37        8.14      6.11 o 
   6  12   2       35.53       32.78     10.34 o 
   7  12   2        4.31       -1.90      6.43 o 
   8  12   2        3.97        9.12      8.65 o 
  -8  13   2        3.79       11.78      8.82 o 
  -7  13   2        9.35       14.85      7.19 o 
  -6  13   2        0.62        4.08      5.25 o 
  -5  13   2       57.35       60.89      9.10 o 
  -4  13   2     1034.76     1057.63     26.74 o 
  -3  13   2       21.00       26.82      6.78 o 
  -2  13   2       19.09       13.82      8.75 o 
  -1  13   2       41.94       46.40      6.10 o 
   0  13   2      296.97      305.31     12.97 o 
   1  13   2       79.53       73.24     11.38 o 
   2  13   2       33.36       50.50     10.61 o 
   3  13   2        2.93        4.17     11.66 o 
   4  13   2       36.13       49.45     10.02 o 
   5  13   2       50.86       34.72      9.51 o 
   6  13   2        0.05        9.72      7.03 o 
   7  13   2        1.11        2.76      7.45 o 
   8  13   2        7.49       17.13     10.10 o 
  -8  14   2        3.17       -2.89      8.85 o 
  -7  14   2        1.45       15.16     11.13 o 
  -6  14   2       20.60       22.69      7.39 o 
  -5  14   2        1.25        7.45      8.81 o 
  -4  14   2       22.23        5.24      5.50 o 
  -3  14   2      143.13      120.86     11.32 o 
  -2  14   2       44.33       31.82      7.23 o 
  -1  14   2       15.10        9.01      7.14 o 
   0  14   2       75.34       76.85      8.54 o 
   1  14   2      408.92      450.04     22.90 o 
   2  14   2      360.79      340.97     28.55 o 
   3  14   2       13.09       11.62      6.85 o 
   4  14   2       27.66       24.66      9.14 o 
   5  14   2       32.81       46.25     10.49 o 
   6  14   2       10.27        0.42      6.97 o 
   7  14   2        0.52        2.38      8.02 o 
  -8  15   2        4.40       -4.31      8.92 o 
  -7  15   2        6.06       15.47      7.94 o 
  -6  15   2        0.17        8.03      6.72 o 
  -5  15   2        3.33       -2.38      5.56 o 
  -4  15   2       92.07       76.54     10.37 o 
  -3  15   2      235.58      207.56     14.59 o 
  -2  15   2       53.14       58.52     12.60 o 
  -1  15   2        0.73        0.60      5.28 o 
   0  15   2       68.20       81.28     12.37 o 
   1  15   2      617.13      642.82     26.48 o 
   2  15   2      447.32      494.16     23.78 o 
   3  15   2      137.43      126.41     15.22 o 
   4  15   2       33.08       37.99     12.84 o 
   5  15   2        6.07        4.16      7.51 o 
   6  15   2       83.87      101.40     22.58 o 
   7  15   2       17.34       20.16      9.96 o 
  -7  16   2        0.92       10.10     10.51 o 
  -6  16   2       14.71       15.37      9.62 o 
  -5  16   2       29.52       26.56      8.41 o 
  -4  16   2       88.47       84.52     11.19 o 
  -3  16   2        1.99        0.90      6.18 o 
  -2  16   2        1.62        0.38      4.46 o 
  -1  16   2       65.05       62.15      8.62 o 
   0  16   2        1.49       -3.56      6.53 o 
   1  16   2      127.26      105.15     22.87 o 
   2  16   2       43.14       40.87     10.14 o 
   3  16   2       20.13       27.24     10.37 o 
   4  16   2       11.90       -1.44     14.19 o 
   5  16   2       89.11       83.68     15.42 o 
   6  16   2      127.41      119.13     17.33 o 
  -7  17   2        4.20        9.51     14.43 o 
  -6  17   2        0.00       14.66     10.43 o 
  -5  17   2       78.08      124.65     17.53 o 
  -4  17   2       73.03       78.62     40.40 o 
  -3  17   2        0.35        4.75      7.23 o 
  -2  17   2       42.70       35.71      7.72 o 
  -1  17   2      172.66      174.75     18.00 o 
   0  17   2      140.65      138.49     18.23 o 
   1  17   2       47.74       44.76     16.52 o 
   2  17   2       91.90      109.76     15.12 o 
   3  17   2       10.92        7.98      8.63 o 
   4  17   2       53.77       29.07     10.80 o 
   5  17   2      209.02      239.40     22.72 o 
   6  17   2       24.75       27.21     11.88 o 
  -6  18   2        1.16        4.16     10.02 o 
  -5  18   2       11.18       13.59      9.51 o 
  -4  18   2       11.66       12.06      8.97 o 
  -3  18   2       44.74       59.78     11.90 o 
  -2  18   2        4.62        7.89      7.88 o 
  -1  18   2       52.17       66.68     13.49 o 
   0  18   2      651.31      649.54     29.67 o 
   1  18   2       53.14       51.95     11.84 o 
   2  18   2       38.36       34.22     10.01 o 
   3  18   2        2.23       -7.27      7.19 o 
   4  18   2       10.39        4.48      8.93 o 
   5  18   2        0.08       -4.80     10.41 o 
  -5  19   2        0.00       -5.95     17.63 o 
  -4  19   2        0.71        5.04     12.34 o 
  -3  19   2        5.46       -2.36      5.80 o 
  -2  19   2       14.03       14.08     11.06 o 
  -1  19   2       44.56       58.10     37.97 o 
   0  19   2       73.68       74.73     14.11 o 
   1  19   2       35.88       34.58     10.15 o 
   2  19   2        8.04        7.13      8.48 o 
   3  19   2        0.01       -0.64      7.80 o 
   4  19   2       28.07       31.94     11.45 o 
   5  19   2       75.13      115.73     28.09 o 
  -4  20   2        1.97        8.48      8.76 o 
  -3  20   2        4.61        2.13      9.19 o 
  -2  20   2       32.95       24.17     11.10 o 
  -1  20   2      166.10      197.64     21.38 o 
   0  20   2       44.37       21.42     11.86 o 
   1  20   2       82.83      102.02     21.43 o 
   2  20   2       23.26        7.63     12.31 o 
   3  20   2        1.16       -5.20     15.97 o 
   4  20   2       22.58       35.20     19.86 o 
  -3  21   2       16.33       17.71     10.71 o 
  -2  21   2       35.52       35.71     11.55 o 
  -1  21   2       19.88       40.83     12.49 o 
   0  21   2        0.63       15.07     10.45 o 
   1  21   2       16.41       20.25     10.71 o 
   2  21   2       23.49       27.09     11.58 o 
  -1  22   2        0.53       -0.50     15.03 o 
   0  22   2       12.66       14.00     11.11 o 
  -9   0   3       44.46       48.92     16.11 o 
  -7   0   3      294.20      292.68     22.94 o 
  -5   0   3      333.28      310.05     19.24 o 
  -3   0   3     1303.48     1265.29     28.14 o 
  -1   0   3       35.70       41.54      4.79 o 
   1   0   3     1216.86     1036.92     20.49 o 
   3   0   3     1369.69     1349.81     25.36 o 
   5   0   3       98.28      100.88     10.56 o 
   7   0   3     1040.53     1097.83     33.07 o 
   9   0   3        5.16       37.08     16.31 o 
 -10   1   3        0.89        6.70     10.00 o 
  -9   1   3        9.23        8.54      6.78 o 
  -8   1   3      239.94      247.01     27.87 o 
  -7   1   3       18.53       20.34      6.86 o 
  -6   1   3        0.02        0.36      3.24 o 
  -5   1   3       60.10       55.52      5.83 o 
  -4   1   3       14.29       14.75      4.87 o 
  -3   1   3     1196.30     1128.04     14.98 o 
  -2   1   3     4294.09     4169.61     23.53 o 
  -1   1   3      911.49      869.33      7.58 o 
   0   1   3       36.75       37.51      1.94 o 
   1   1   3     2116.64     2018.21     16.44 o 
   2   1   3     1137.45     1282.24     21.64 o 
   3   1   3       30.58       31.59      5.60 o 
   4   1   3      265.17      257.44     14.08 o 
   5   1   3      286.75      293.70     10.63 o 
   6   1   3       81.47       82.19      9.05 o 
   7   1   3        2.41        1.08      4.15 o 
   8   1   3      178.08      215.86     13.93 o 
   9   1   3        0.15        0.56      7.42 o 
 -10   2   3        0.00       -2.74      7.63 o 
  -9   2   3        6.97       11.85      7.70 o 
  -8   2   3       33.59       15.31     10.70 o 
  -7   2   3       46.33       32.73     12.62 o 
  -6   2   3      313.45      314.59     12.13 o 
  -5   2   3       94.97      108.72      7.57 o 
  -4   2   3        5.39        7.67      2.79 o 
  -3   2   3     1992.90     2016.70     17.17 o 
  -2   2   3       60.78       56.17      2.88 o 
  -1   2   3     2317.80     2147.16     13.42 o 
   0   2   3     4230.46     4024.80     20.31 o 
   1   2   3      448.31      441.65      6.58 o 
   2   2   3      654.67      573.72     10.30 o 
   3   2   3       31.59       20.34      3.41 o 
   4   2   3      228.03      252.98      9.08 o 
   5   2   3        1.28        3.11      3.05 o 
   6   2   3       42.34       39.95      5.91 o 
   7   2   3       27.11       25.23      5.68 o 
   8   2   3      161.84      180.39     14.35 o 
   9   2   3       31.43       43.71     11.54 o 
 -10   3   3        0.33        7.89      5.52 o 
  -9   3   3        0.12        1.30      7.04 o 
  -8   3   3       52.46       39.38     15.25 o 
  -7   3   3       35.81       47.04      6.89 o 
  -6   3   3       14.10       16.16      4.53 o 
  -5   3   3        0.15       -2.77      2.59 o 
  -4   3   3     1079.88     1053.54     15.18 o 
  -3   3   3      171.09      158.03      4.91 o 
  -2   3   3      277.72      285.69      7.84 o 
  -1   3   3     3408.12     3272.63     18.80 o 
   0   3   3        6.22        4.39      1.44 o 
   1   3   3       15.36       14.86      1.96 o 
   2   3   3      688.72      687.49     10.00 o 
   3   3   3        6.73        3.95      2.41 o 
   4   3   3      138.48      146.98      8.77 o 
   5   3   3        8.61        7.44      6.28 o 
   6   3   3       39.65       37.38      7.31 o 
   7   3   3       27.96       32.86      9.32 o 
   8   3   3      113.34      126.28     15.90 o 
   9   3   3       22.91       18.00     11.16 o 
 -10   4   3       13.12        6.93      5.98 o 
  -9   4   3        4.07        2.83      4.67 o 
  -8   4   3       20.00       19.81      8.72 o 
  -7   4   3       10.78        8.95      3.51 o 
  -6   4   3      149.88      144.54      8.16 o 
  -5   4   3       17.62       14.54      3.37 o 
  -4   4   3        1.74        0.97      1.68 o 
  -3   4   3        0.76        2.16      2.20 o 
  -2   4   3      250.44      282.04      8.02 o 
  -1   4   3      247.31      238.76      5.27 o 
   0   4   3      681.50      645.73      8.65 o 
   1   4   3      789.47      769.84     10.17 o 
   2   4   3     1706.15     1638.77     13.84 o 
   3   4   3      267.56      279.10      7.59 o 
   4   4   3      475.16      448.60     10.33 o 
   5   4   3        0.52        3.15      2.58 o 
   6   4   3       84.37       84.01      6.30 o 
   7   4   3       16.80        4.43      3.50 o 
   8   4   3       28.89       47.67      7.86 o 
   9   4   3        4.72        5.15      5.29 o 
 -10   5   3       10.77       -0.53      5.37 o 
  -9   5   3       33.76       31.54     11.75 o 
  -8   5   3       38.75       37.20      6.99 o 
  -7   5   3       91.14      106.86      8.44 o 
  -6   5   3      152.83      139.28      8.17 o 
  -5   5   3       46.96       51.75      5.16 o 
  -4   5   3     2037.60     2025.79     26.96 o 
  -3   5   3     1688.68     1783.66     23.28 o 
  -2   5   3     3460.63     3501.68     27.22 o 
  -1   5   3        1.14        0.39      1.50 o 
   0   5   3     1570.87     1544.02     14.32 o 
   1   5   3       77.05       77.60      3.92 o 
   2   5   3     3336.80     3780.98     25.77 o 
   3   5   3        0.03       -0.79      1.86 o 
   4   5   3        0.65        2.07      2.32 o 
   5   5   3       24.46       28.32      6.36 o 
   6   5   3       25.95       30.77      4.81 o 
   7   5   3       18.83       12.31      5.15 o 
   8   5   3      202.51      211.02     15.49 o 
   9   5   3      110.20      115.01     15.71 o 
 -10   6   3        6.51        8.63      6.46 o 
  -9   6   3       62.92       38.53      8.73 o 
  -8   6   3      121.18      132.39     11.42 o 
  -7   6   3      492.52      505.76     14.67 o 
  -6   6   3        2.62        3.53      2.79 o 
  -5   6   3      228.66      246.54     11.77 o 
  -4   6   3     5471.11     5396.73     49.62 o 
  -3   6   3     1955.40     2013.68     26.07 o 
  -2   6   3       10.02        6.34      2.34 o 
  -1   6   3      554.51      581.43      8.91 o 
   0   6   3      496.00      504.22      8.64 o 
   1   6   3     1043.75     1134.65     13.48 o 
   2   6   3     1488.58     1687.19     17.39 o 
   3   6   3        9.45       10.67      3.16 o 
   4   6   3      461.31      488.20     11.11 o 
   5   6   3        0.38       -2.47      2.45 o 
   6   6   3      100.80      104.27      8.67 o 
   7   6   3      332.88      328.49     17.01 o 
   8   6   3       18.70       26.88      6.80 o 
   9   6   3      127.06       97.99     13.20 o 
 -10   7   3        2.75       -2.79      6.81 o 
  -9   7   3        1.11        3.84      5.57 o 
  -8   7   3      139.38      154.01     20.87 o 
  -7   7   3      349.37      375.26     16.26 o 
  -6   7   3        2.47       -2.68      3.63 o 
  -5   7   3       57.27       58.27      7.16 o 
  -4   7   3     2469.62     2479.78     44.18 o 
  -3   7   3        0.95        0.43      3.99 o 
  -2   7   3        0.67        0.31      2.73 o 
  -1   7   3       88.21       77.02      4.15 o 
   0   7   3      244.93      243.98      6.61 o 
   1   7   3     1905.74     1895.48     18.42 o 
   2   7   3      989.23     1000.86     13.95 o 
   3   7   3      119.55      128.10      7.28 o 
   4   7   3      263.47      280.59     10.21 o 
   5   7   3       11.11       15.27      4.22 o 
   6   7   3        3.85        6.25      4.04 o 
   7   7   3       69.32       49.87      7.86 o 
   8   7   3        0.00        2.30      5.05 o 
   9   7   3       39.25       27.92      7.75 o 
 -10   8   3        0.92       10.18      9.01 o 
  -9   8   3        0.00        6.35      7.95 o 
  -8   8   3       13.48        5.69      6.90 o 
  -7   8   3       75.35       88.94      9.81 o 
  -6   8   3       80.17       97.36      9.73 o 
  -5   8   3      145.51      159.39     10.48 o 
  -4   8   3      304.46      328.49     19.96 o 
  -3   8   3      618.03      626.04     15.95 o 
  -2   8   3      130.01      141.22      7.34 o 
  -1   8   3       22.34       20.41      2.96 o 
   0   8   3      332.29      338.56      8.14 o 
   1   8   3       60.43       62.70      4.60 o 
   2   8   3       96.27      101.90      5.56 o 
   3   8   3       70.03       69.31      5.86 o 
   4   8   3      477.62      497.03     13.45 o 
   5   8   3        5.13       -3.42      3.80 o 
   6   8   3       29.60       20.17     10.41 o 
   7   8   3        0.92        0.00      5.69 o 
   8   8   3        0.11       -7.97      6.13 o 
   9   8   3        5.59       -1.74     10.92 o 
  -9   9   3        0.00       -0.05      7.48 o 
  -8   9   3       10.18        6.34      7.64 o 
  -7   9   3       11.91       11.09      5.55 o 
  -6   9   3      544.70      596.18     23.48 o 
  -5   9   3      183.20      185.75     11.64 o 
  -4   9   3      178.83      180.58     13.02 o 
  -3   9   3      277.64      269.89     11.72 o 
  -2   9   3      114.59      126.28      7.65 o 
  -1   9   3        2.68        4.67      2.77 o 
   0   9   3       12.82       13.02      3.50 o 
   1   9   3       26.16       30.04      3.77 o 
   2   9   3      319.15      275.35      9.31 o 
   3   9   3      324.78      358.05     16.27 o 
   4   9   3       56.37       69.69     10.20 o 
   5   9   3       63.33       70.83     15.27 o 
   6   9   3      161.02      158.12     16.88 o 
   7   9   3        0.22        6.03      6.41 o 
   8   9   3        4.31       10.17      8.49 o 
  -9  10   3        0.26        4.48      8.39 o 
  -8  10   3        1.68       11.80      8.50 o 
  -7  10   3        0.87       -2.32      5.10 o 
  -6  10   3      630.66      636.36     20.47 o 
  -5  10   3      404.43      419.98     16.13 o 
  -4  10   3       30.92       33.22      6.08 o 
  -3  10   3       54.86       46.22      6.88 o 
  -2  10   3      137.95      131.13      8.01 o 
  -1  10   3      181.91      177.21      8.49 o 
   0  10   3      147.26      170.18      8.22 o 
   1  10   3      144.42      154.11      9.94 o 
   2  10   3      307.90      306.40     18.20 o 
   3  10   3       42.36       32.54      7.31 o 
   4  10   3       77.65       75.24     10.61 o 
   5  10   3      215.00      249.84     18.14 o 
   6  10   3        0.06        7.44      6.60 o 
   7  10   3        0.00        7.12      7.35 o 
   8  10   3        1.97       -1.36      9.57 o 
  -9  11   3        5.06       10.00     14.26 o 
  -8  11   3        0.28       -3.27      7.63 o 
  -7  11   3        1.55       -3.71      5.13 o 
  -6  11   3      118.71      137.69     16.65 o 
  -5  11   3      651.86      651.82     22.74 o 
  -4  11   3        0.95       -2.78      3.91 o 
  -3  11   3       25.14       28.74      6.04 o 
  -2  11   3       13.06       12.55      5.62 o 
  -1  11   3       23.12       24.91      5.48 o 
   0  11   3     1149.91     1180.66     19.84 o 
   1  11   3       18.46       10.81      5.42 o 
   2  11   3       22.17       22.97      5.02 o 
   3  11   3      141.53      122.79     15.68 o 
   4  11   3        0.11       -1.71      4.59 o 
   5  11   3       46.65       42.04      9.12 o 
   6  11   3        2.15       -0.88      6.03 o 
   7  11   3        0.17        1.98      7.00 o 
   8  11   3        4.42        3.68     11.21 o 
  -9  12   3        0.62        2.67      8.93 o 
  -8  12   3        0.02       -9.71      6.47 o 
  -7  12   3        0.39       -4.05      5.48 o 
  -6  12   3        2.29       -0.30      5.07 o 
  -5  12   3      364.26      341.65     16.23 o 
  -4  12   3       32.78       19.45      6.11 o 
  -3  12   3        2.51       -1.13      4.27 o 
  -2  12   3        7.71        8.53      3.84 o 
  -1  12   3        0.95       10.13      3.74 o 
   0  12   3        7.06        4.22      4.46 o 
   1  12   3        7.64       10.33      5.25 o 
   2  12   3       22.34       15.36      6.70 o 
   3  12   3      170.74      159.62     29.34 o 
   4  12   3       19.98       28.59      7.69 o 
   5  12   3      181.42      192.89     17.61 o 
   6  12   3        4.44       -4.56     13.18 o 
   7  12   3        2.77       -1.31     11.64 o 
   8  12   3        9.11       13.79      8.86 o 
  -8  13   3        1.53        1.51      8.42 o 
  -7  13   3        0.08        1.15      5.96 o 
  -6  13   3       22.96       19.72     13.06 o 
  -5  13   3        2.45        1.87      7.87 o 
  -4  13   3      509.49      497.00     21.34 o 
  -3  13   3        1.61        8.42      5.23 o 
  -2  13   3       65.39       70.96      7.99 o 
  -1  13   3      178.42      231.01     12.69 o 
   0  13   3        1.25        1.97      3.63 o 
   1  13   3      189.13      208.69     11.69 o 
   2  13   3      168.01      184.04     15.54 o 
   3  13   3       40.74       44.86     12.29 o 
   4  13   3       74.29       80.44     12.28 o 
   5  13   3      127.08      138.69     33.86 o 
   6  13   3        0.01        3.39      6.69 o 
   7  13   3        3.24       -3.77      7.39 o 
  -8  14   3       25.97       23.70     11.71 o 
  -7  14   3        0.01       14.01      6.98 o 
  -6  14   3        4.72        7.48      7.42 o 
  -5  14   3       38.03       22.34      7.53 o 
  -4  14   3       37.27       26.36      7.29 o 
  -3  14   3        1.07       -6.53      4.36 o 
  -2  14   3       62.27       57.25      7.18 o 
  -1  14   3       59.58       52.66      8.29 o 
   0  14   3        0.07       -0.14      4.46 o 
   1  14   3      346.77      360.32     25.23 o 
   2  14   3        0.70       -3.70      7.48 o 
   3  14   3        9.25        3.89      6.73 o 
   4  14   3       36.57       34.08      9.29 o 
   5  14   3        9.51       18.49      8.21 o 
   6  14   3       43.62       46.49     21.04 o 
   7  14   3        6.96       12.92      9.55 o 
  -8  15   3        0.91        0.96      9.66 o 
  -7  15   3        0.82        2.28      7.26 o 
  -6  15   3        6.33       12.39     11.89 o 
  -5  15   3       12.26       -1.23      5.51 o 
  -4  15   3       18.58       13.79      6.75 o 
  -3  15   3        5.43        1.64      4.19 o 
  -2  15   3        2.10       -1.59      3.80 o 
  -1  15   3       56.72       53.86      7.01 o 
   0  15   3       42.79       59.06      8.11 o 
   1  15   3       58.34       62.33     11.08 o 
   2  15   3      106.04       88.18     13.22 o 
   3  15   3        0.57       -1.71      7.36 o 
   4  15   3       15.25       26.65     12.89 o 
   5  15   3       49.53       50.97     14.41 o 
   6  15   3       16.15        8.68      8.53 o 
   7  15   3        3.60        3.54     16.55 o 
  -7  16   3        7.62        7.71      7.98 o 
  -6  16   3       31.81       39.43     15.42 o 
  -5  16   3        0.14        2.22      6.77 o 
  -4  16   3        1.65       -2.08      5.59 o 
  -3  16   3       49.67       41.80      7.13 o 
  -2  16   3      145.15      139.52     10.96 o 
  -1  16   3       10.99       -3.02      4.83 o 
   0  16   3     1013.09      995.45     74.89 o 
   1  16   3      368.18      369.41     56.76 o 
   2  16   3        2.45       -1.33      6.53 o 
   3  16   3        0.00       -2.32      9.96 o 
   4  16   3        3.84       -5.12     10.70 o 
   5  16   3        2.61       19.00      9.76 o 
   6  16   3        2.60       11.80     13.08 o 
  -6  17   3        0.58        0.91      7.79 o 
  -5  17   3       76.18       82.48     11.72 o 
  -4  17   3       18.93       20.73      7.61 o 
  -3  17   3        6.23        3.33      5.58 o 
  -2  17   3        0.55       -6.78      4.67 o 
  -1  17   3        0.00        6.62      7.48 o 
   0  17   3       43.20       40.91     20.03 o 
   1  17   3        7.38        1.91      7.18 o 
   2  17   3       11.04       21.01     12.39 o 
   3  17   3        0.55        3.29      8.18 o 
   4  17   3        1.80        4.96      8.05 o 
   5  17   3        1.93       18.55     10.18 o 
   6  17   3      202.62      217.32     23.48 o 
  -6  18   3      109.14      137.55     23.02 o 
  -5  18   3        3.12       12.72     16.14 o 
  -4  18   3        0.94        5.00      6.22 o 
  -3  18   3        1.51        1.81      5.22 o 
  -2  18   3        3.18      -10.43      9.18 o 
  -1  18   3      350.45      357.73     27.71 o 
   0  18   3       17.31       23.31     10.39 o 
   1  18   3       12.13        5.55      8.63 o 
   2  18   3       40.87       25.34      9.40 o 
   3  18   3       32.59       19.46     10.13 o 
   4  18   3       39.86       46.89     12.36 o 
   5  18   3      176.76      213.41     23.16 o 
  -5  19   3       10.31        6.73      9.69 o 
  -4  19   3        0.36        9.70      6.63 o 
  -3  19   3        1.16       -3.23      5.87 o 
  -2  19   3       41.22       51.64     11.62 o 
  -1  19   3      144.99      166.39     27.15 o 
   0  19   3       14.77       25.93      9.79 o 
   1  19   3      220.19      269.02     22.95 o 
   2  19   3       12.50        8.56      8.94 o 
   3  19   3       12.67       17.21     10.89 o 
   4  19   3        2.94       10.24      9.84 o 
  -4  20   3       26.72       31.89      8.83 o 
  -3  20   3        5.03       18.53      9.89 o 
  -2  20   3        6.05       17.57     10.50 o 
  -1  20   3        0.28       -4.11      7.96 o 
   0  20   3        8.84        7.20      9.38 o 
   1  20   3        0.17       -7.11     16.09 o 
   2  20   3       51.97       79.58     15.57 o 
   3  20   3       25.53       27.25     10.38 o 
  -3  21   3       17.36        7.95     12.58 o 
  -2  21   3       49.16       34.30     24.92 o 
  -1  21   3       20.96       22.51     11.66 o 
   0  21   3        5.70        6.08     15.97 o 
   1  21   3        2.83        3.33      9.66 o 
   2  21   3        9.36       -3.32      9.59 o 
 -10   0   4       13.54        8.99     11.69 o 
  -8   0   4      242.64      217.02     24.29 o 
  -6   0   4       73.99       66.62      8.55 o 
  -4   0   4       36.34       53.67      6.10 o 
  -2   0   4      145.41      133.74      5.38 o 
   0   0   4     3105.84     2961.37     24.92 o 
   2   0   4      400.94      419.78     16.57 o 
   4   0   4       10.87       13.49      4.99 o 
   6   0   4       93.90      130.34     13.44 o 
   8   0   4        0.21       -1.04      6.99 o 
 -10   1   4        0.57       -1.04      8.19 o 
  -9   1   4       29.40       18.02      8.02 o 
  -8   1   4       12.34       13.60      7.15 o 
  -7   1   4        2.24       -1.92      3.60 o 
  -6   1   4       90.91       98.31      8.34 o 
  -5   1   4       47.01       55.45      6.04 o 
  -4   1   4      854.13      886.96     15.35 o 
  -3   1   4       42.10       38.20      4.29 o 
  -2   1   4      495.88      537.36      6.28 o 
  -1   1   4      162.88      142.31      3.99 o 
   0   1   4      783.93      775.57     10.44 o 
   1   1   4     1086.37      954.92     12.89 o 
   2   1   4      183.60      193.73      6.61 o 
   3   1   4       32.55       44.67      4.56 o 
   4   1   4      486.24      461.63     12.32 o 
   5   1   4      501.23      494.05     17.40 o 
   6   1   4       11.32       10.48      4.39 o 
   7   1   4      138.67      156.61     14.12 o 
   8   1   4       58.50       69.44      9.07 o 
   9   1   4        0.26        1.25      8.00 o 
 -10   2   4       18.32        5.68      7.80 o 
  -9   2   4       95.93       96.87     14.11 o 
  -8   2   4        2.56        0.84      5.45 o 
  -7   2   4       36.02       48.25      6.98 o 
  -6   2   4        1.56        5.07      3.50 o 
  -5   2   4      498.42      516.41     11.58 o 
  -4   2   4        5.70        3.13      2.72 o 
  -3   2   4       96.79      117.29      3.81 o 
  -2   2   4      263.73      272.62      5.34 o 
  -1   2   4      758.31      745.60      7.80 o 
   0   2   4      123.35      105.95      3.76 o 
   1   2   4       26.31       18.97      1.89 o 
   2   2   4     1672.91     1808.53     16.83 o 
   3   2   4      279.57      292.29      9.12 o 
   4   2   4       34.18       36.75      5.80 o 
   5   2   4      178.03      201.91     10.11 o 
   6   2   4     1262.75     1351.52     26.49 o 
   7   2   4     1054.22     1152.54     24.72 o 
   8   2   4        1.23        1.42      5.03 o 
   9   2   4        1.16       14.30      8.75 o 
 -10   3   4       13.44        7.29      5.48 o 
  -9   3   4        8.67        3.11      4.60 o 
  -8   3   4        4.76        9.25      4.14 o 
  -7   3   4       85.24       90.35      9.03 o 
  -6   3   4        0.68        0.45      2.47 o 
  -5   3   4      477.55      460.16      9.45 o 
  -4   3   4     1067.79     1118.41     13.33 o 
  -3   3   4       26.10       21.78      2.43 o 
  -2   3   4      429.88      412.96      6.91 o 
  -1   3   4      364.24      345.43      6.06 o 
   0   3   4     1114.10     1089.28     10.96 o 
   1   3   4      351.28      376.97      8.15 o 
   2   3   4     4631.31     4838.17     42.25 o 
   3   3   4       79.27       70.12      5.54 o 
   4   3   4      180.72      196.15     13.39 o 
   5   3   4       22.68       21.62      4.34 o 
   6   3   4      311.04      317.88     12.96 o 
   7   3   4        9.98       11.92      5.21 o 
   8   3   4       68.81       76.88     10.76 o 
   9   3   4        8.81        6.50      5.33 o 
 -10   4   4        5.19        9.69      5.68 o 
  -9   4   4      180.69      199.99     13.66 o 
  -8   4   4        8.79       10.34      4.90 o 
  -7   4   4        5.40        3.02      3.27 o 
  -6   4   4       28.79       23.52      4.17 o 
  -5   4   4       12.14       11.46      4.13 o 
  -4   4   4     6046.93     6160.73     33.82 o 
  -3   4   4      327.99      310.43      6.78 o 
  -2   4   4      161.28      163.21      4.89 o 
  -1   4   4      455.48      451.18      7.53 o 
   0   4   4     1118.15     1168.15     12.28 o 
   1   4   4      108.28      136.50      4.82 o 
   2   4   4     3379.01     3461.93     21.87 o 
   3   4   4       54.01       62.15      3.86 o 
   4   4   4       37.15       47.58      6.13 o 
   5   4   4       64.69       65.78      8.89 o 
   6   4   4        0.14        3.56      2.98 o 
   7   4   4      123.93      143.71      9.36 o 
   8   4   4       22.69       31.50      6.76 o 
   9   4   4        4.32        5.39      5.54 o 
 -10   5   4       10.16        8.49      6.13 o 
  -9   5   4        5.64       -0.10      4.63 o 
  -8   5   4       86.41       85.24      9.13 o 
  -7   5   4       13.73       19.06      4.64 o 
  -6   5   4       36.16       32.01      4.77 o 
  -5   5   4       61.30       60.67      6.69 o 
  -4   5   4     3398.74     3323.24     36.59 o 
  -3   5   4     2131.97     2114.43     18.16 o 
  -2   5   4        0.54        1.20      1.54 o 
  -1   5   4      312.40      297.90      7.71 o 
   0   5   4      164.52      154.78      5.03 o 
   1   5   4     2161.75     2194.92     22.73 o 
   2   5   4      717.52      744.46     11.62 o 
   3   5   4      106.70      105.51      6.06 o 
   4   5   4      347.27      347.68      9.66 o 
   5   5   4       12.49       14.52      3.52 o 
   6   5   4       21.94       19.53      4.87 o 
   7   5   4       85.20       78.89     10.89 o 
   8   5   4       10.28        6.72      5.37 o 
   9   5   4        0.24       -0.30      5.55 o 
 -10   6   4       17.55        9.30     11.19 o 
  -9   6   4        4.87        8.74      5.88 o 
  -8   6   4       96.55       90.89      9.53 o 
  -7   6   4       31.26       43.13      5.79 o 
  -6   6   4      184.80      191.52     14.62 o 
  -5   6   4       36.73       36.06      5.70 o 
  -4   6   4     1374.48     1389.93     23.19 o 
  -3   6   4      133.09      134.11      6.82 o 
  -2   6   4     2741.67     2809.19     26.51 o 
  -1   6   4      867.72      835.25     12.20 o 
   0   6   4       58.95       54.63      3.89 o 
   1   6   4      692.25      678.64     12.26 o 
   2   6   4       72.71       90.57      5.10 o 
   3   6   4      530.16      590.15     13.52 o 
   4   6   4        3.38        0.38      2.63 o 
   5   6   4       30.45       23.61      4.19 o 
   6   6   4        1.01       -1.77      3.57 o 
   7   6   4        1.79        1.59      4.22 o 
   8   6   4       13.19       14.96      6.24 o 
   9   6   4        1.84       -5.11      5.76 o 
 -10   7   4        6.91        6.56      8.51 o 
  -9   7   4        0.90       -2.47      7.17 o 
  -8   7   4       11.82       13.91      7.15 o 
  -7   7   4      386.71      396.93     16.24 o 
  -6   7   4      137.57      153.90     10.84 o 
  -5   7   4       10.53        6.42      5.80 o 
  -4   7   4       93.07       91.43      7.74 o 
  -3   7   4       49.97       40.40      4.61 o 
  -2   7   4     1947.87     2162.77     19.07 o 
  -1   7   4      346.35      357.53      8.07 o 
   0   7   4        2.12       -0.13      2.06 o 
   1   7   4      319.51      329.75      8.19 o 
   2   7   4      157.22      174.06      6.81 o 
   3   7   4        2.28        6.10      3.13 o 
   4   7   4       92.35       96.76      7.60 o 
   5   7   4        5.90        3.29      3.47 o 
   6   7   4       17.00       15.94      4.99 o 
   7   7   4        1.22        0.53      4.64 o 
   8   7   4       20.34       19.93      7.12 o 
   9   7   4       67.46       61.06     12.63 o 
 -10   8   4        6.08       -1.87     16.14 o 
  -9   8   4        6.75        8.23     12.15 o 
  -8   8   4       44.66       67.97     11.54 o 
  -7   8   4      415.65      447.46     17.41 o 
  -6   8   4       67.28       67.44      8.17 o 
  -5   8   4      358.74      340.58     13.56 o 
  -4   8   4       92.03      115.34     11.15 o 
  -3   8   4        2.71       -0.40      2.55 o 
  -2   8   4     1263.64     1336.54     16.42 o 
  -1   8   4       15.93       18.74      3.01 o 
   0   8   4      480.97      515.32     10.27 o 
   1   8   4       28.48       29.86      3.71 o 
   2   8   4       94.71       80.72      5.48 o 
   3   8   4       26.02       28.71      4.82 o 
   4   8   4       13.41       21.98      4.56 o 
   5   8   4        1.06       -0.42      3.95 o 
   6   8   4        0.22        8.49      5.78 o 
   7   8   4        1.32        1.21      5.93 o 
   8   8   4        1.62        2.22      6.77 o 
  -9   9   4        1.91       11.58      8.51 o 
  -8   9   4        0.00       -0.67      6.44 o 
  -7   9   4      159.32      144.34     12.08 o 
  -6   9   4      496.18      472.55     18.24 o 
  -5   9   4       53.00       49.68      8.96 o 
  -4   9   4        1.12        1.71      4.00 o 
  -3   9   4       27.38       26.33      4.42 o 
  -2   9   4        8.42        6.24      2.95 o 
  -1   9   4      537.70      584.05     11.08 o 
   0   9   4     2868.27     3002.55     26.12 o 
   1   9   4       87.68       86.02      5.61 o 
   2   9   4       13.32       14.63      3.64 o 
   3   9   4        1.05        2.44      3.19 o 
   4   9   4        5.82        4.85      4.86 o 
   5   9   4       83.93       54.49     13.01 o 
   6   9   4       21.84       28.50      8.74 o 
   7   9   4       77.00       68.38     12.56 o 
   8   9   4        5.48       10.92      8.56 o 
  -9  10   4        1.33        6.41      8.48 o 
  -8  10   4        4.32       -1.16      5.64 o 
  -7  10   4        1.22        5.50      5.46 o 
  -6  10   4      223.99      237.71     14.19 o 
  -5  10   4        3.19        5.90      4.48 o 
  -4  10   4       16.86       20.85      5.61 o 
  -3  10   4       23.17       23.37      4.68 o 
  -2  10   4      365.57      354.06     14.16 o 
  -1  10   4      515.67      489.58     10.70 o 
   0  10   4      168.54      184.95      7.43 o 
   1  10   4       19.72       14.89      3.59 o 
   2  10   4      101.82      112.78      6.78 o 
   3  10   4      208.56      232.63     13.13 o 
   4  10   4        8.57        5.10      4.45 o 
   5  10   4      337.53      267.98     18.85 o 
   6  10   4       17.80       10.36     14.21 o 
   7  10   4       11.32       15.71      8.51 o 
   8  10   4        1.09       -2.44      7.31 o 
  -9  11   4        3.61        0.67     12.10 o 
  -8  11   4        7.15       -0.67      5.91 o 
  -7  11   4       11.98       14.05      6.35 o 
  -6  11   4        0.17        0.64      5.14 o 
  -5  11   4       20.60        7.05      5.27 o 
  -4  11   4        1.08        0.77      3.83 o 
  -3  11   4       71.07       77.82      7.35 o 
  -2  11   4       16.94        9.38      4.21 o 
  -1  11   4        0.01        3.87      3.49 o 
   0  11   4      139.00      148.98      8.65 o 
   1  11   4      134.32      143.69      8.44 o 
   2  11   4       16.35       24.93      6.70 o 
   3  11   4       95.75      105.72     27.80 o 
   4  11   4       72.65       68.28     13.66 o 
   5  11   4        3.89        3.87      5.25 o 
   6  11   4       21.82        9.56     10.53 o 
   7  11   4        0.16        6.03      7.04 o 
   8  11   4        1.16        5.58      8.13 o 
  -9  12   4        7.22       14.79      9.55 o 
  -8  12   4        9.27        0.73      6.49 o 
  -7  12   4        4.15        1.15      6.01 o 
  -6  12   4      141.01      135.93     12.55 o 
  -5  12   4       12.11       12.76      6.06 o 
  -4  12   4      138.90      169.50     25.12 o 
  -3  12   4       51.84       37.78      5.89 o 
  -2  12   4       51.34       57.65      8.37 o 
  -1  12   4      132.30      141.76     13.57 o 
   0  12   4       85.80      109.69      8.15 o 
   1  12   4      221.62      221.13     10.48 o 
   2  12   4        0.56        7.35      4.22 o 
   3  12   4        4.09        8.34      6.35 o 
   4  12   4       19.09       22.40      7.34 o 
   5  12   4       29.68       27.02      8.48 o 
   6  12   4        0.69       -4.17      6.09 o 
   7  12   4       11.24       10.89      9.18 o 
  -8  13   4        1.27       -3.61      7.07 o 
  -7  13   4        2.45       -3.34      6.08 o 
  -6  13   4        4.37        4.03      7.42 o 
  -5  13   4       25.51       14.04      7.96 o 
  -4  13   4       15.26       15.61      6.63 o 
  -3  13   4       31.36       22.13      5.45 o 
  -2  13   4      134.28      128.58      9.16 o 
  -1  13   4       15.03       19.18      4.96 o 
   0  13   4      258.78      264.10     11.63 o 
   1  13   4       32.29       27.13      5.52 o 
   2  13   4       36.10       52.50     22.13 o 
   3  13   4        3.77       10.70      6.80 o 
   4  13   4      787.95      766.21     32.06 o 
   5  13   4       11.70       14.16      7.23 o 
   6  13   4        0.07        7.09      7.55 o 
   7  13   4        4.07        5.12     14.50 o 
  -8  14   4        7.79       13.53      8.55 o 
  -7  14   4       78.41       99.51     12.62 o 
  -6  14   4       22.76       12.20      7.22 o 
  -5  14   4        2.87        3.39      5.66 o 
  -4  14   4        1.07       -4.22      3.83 o 
  -3  14   4        0.19       -2.01      3.47 o 
  -2  14   4        0.03        6.92      5.17 o 
  -1  14   4        4.52        7.97      4.55 o 
   0  14   4      213.11      231.02     11.77 o 
   1  14   4        7.50        6.83      9.64 o 
   2  14   4      212.21      208.47     17.12 o 
   3  14   4      104.49      132.30     14.91 o 
   4  14   4      199.67      303.87     58.15 o 
   5  14   4      116.30      115.70     15.50 o 
   6  14   4        0.22       -4.86      6.47 o 
   7  14   4        0.00        4.35      8.02 o 
  -7  15   4       18.46       27.02     11.62 o 
  -6  15   4      141.20      149.75     14.95 o 
  -5  15   4       33.20       43.41      8.84 o 
  -4  15   4        0.39       -1.77      4.29 o 
  -3  15   4       52.20       49.66      6.83 o 
  -2  15   4      278.27      282.53     13.42 o 
  -1  15   4       22.36       23.85      5.90 o 
   0  15   4        2.21        4.78      4.65 o 
   1  15   4       17.58       14.49      7.80 o 
   2  15   4       57.32       48.59     22.10 o 
   3  15   4      624.02      575.75     28.72 o 
   4  15   4      196.60      195.08     22.15 o 
   5  15   4       96.94      121.08     36.36 o 
   6  15   4       21.14       27.10     10.17 o 
  -7  16   4       31.80       23.73      9.69 o 
  -6  16   4       22.21       19.24     12.88 o 
  -5  16   4       11.72       12.19      6.83 o 
  -4  16   4        3.19        2.09      4.59 o 
  -3  16   4       68.51       54.34      7.59 o 
  -2  16   4       15.45       19.67      6.44 o 
  -1  16   4      100.44      128.35     10.61 o 
   0  16   4        2.25       -7.24      5.69 o 
   1  16   4        0.72       -1.60      8.32 o 
   2  16   4        6.50       12.41      8.33 o 
   3  16   4        0.31       18.16      8.03 o 
   4  16   4       21.95       29.25     10.75 o 
   5  16   4        0.32        3.49     10.70 o 
   6  16   4       13.74        5.08      8.93 o 
  -6  17   4        2.85        2.02      8.68 o 
  -5  17   4       41.60       44.94      8.12 o 
  -4  17   4        6.04        7.86      5.02 o 
  -3  17   4       50.59       27.72      8.42 o 
  -2  17   4       72.83       69.76      8.75 o 
  -1  17   4      450.35      498.99     21.20 o 
   0  17   4      178.59      169.01     18.00 o 
   1  17   4       73.41       81.91     21.91 o 
   2  17   4       35.69       32.68     10.13 o 
   3  17   4        0.03       -4.14      7.78 o 
   4  17   4       39.64       28.62     15.54 o 
   5  17   4        1.63       -6.91     10.34 o 
  -6  18   4        7.03        2.84      6.84 o 
  -5  18   4       18.49        8.71      6.10 o 
  -4  18   4        0.02       12.66      7.48 o 
  -3  18   4        7.39       -1.10      5.35 o 
  -2  18   4        0.32        1.12      5.23 o 
  -1  18   4        2.63        4.27      8.17 o 
   0  18   4      339.70      365.01     24.56 o 
   1  18   4        3.51       -2.61     15.42 o 
   2  18   4       19.77        8.88     10.44 o 
   3  18   4        0.40      -10.24      7.52 o 
   4  18   4       10.13        9.46      9.24 o 
  -5  19   4       19.30       19.52      7.69 o 
  -4  19   4        0.17       11.13      6.55 o 
  -3  19   4        1.84        3.22      6.29 o 
  -2  19   4       81.53      116.00     17.53 o 
  -1  19   4      102.11      110.36     16.58 o 
   0  19   4        3.53        8.53      8.41 o 
   1  19   4        3.26       -3.89      8.15 o 
   2  19   4        4.68        6.72      8.87 o 
   3  19   4        2.02        0.57     16.31 o 
   4  19   4        7.10       24.66     11.22 o 
  -4  20   4       12.88        2.85      7.21 o 
  -3  20   4        1.71        2.15      8.19 o 
  -2  20   4      211.68      251.86     23.06 o 
  -1  20   4       88.21       74.18     14.21 o 
   0  20   4        3.44        3.71      8.86 o 
   1  20   4       15.92       10.64      9.47 o 
   2  20   4        0.32        5.38      9.80 o 
   3  20   4       14.31       13.40     10.76 o 
  -2  21   4       75.48       65.41     14.90 o 
  -1  21   4        5.12       17.62     17.20 o 
   0  21   4       18.99       22.58     10.39 o 
   1  21   4        2.71        7.51      9.76 o 
  -9   0   5        0.28       -7.70      8.18 o 
  -7   0   5       51.94       38.30      7.94 o 
  -5   0   5      162.10      187.32     10.47 o 
  -3   0   5     1616.83     1585.75     22.35 o 
  -1   0   5     2018.30     1980.00     40.07 o 
   1   0   5     1147.93     1210.52     20.19 o 
   3   0   5      356.57      358.67     14.64 o 
   5   0   5       70.78       67.84      9.92 o 
   7   0   5      194.95      224.99     18.84 o 
   9   0   5        0.07        5.53      9.08 o 
 -10   1   5        1.02      -16.79     13.42 o 
  -9   1   5        0.12        3.91      8.44 o 
  -8   1   5        1.71       -4.23      5.20 o 
  -7   1   5       22.71       23.81      4.75 o 
  -6   1   5        0.00       -2.29      3.57 o 
  -5   1   5      102.28      103.36      5.73 o 
  -4   1   5      118.51      117.17      8.98 o 
  -3   1   5      486.48      498.94      7.48 o 
  -2   1   5      505.63      466.54      6.67 o 
  -1   1   5      972.27      941.25     19.52 o 
   0   1   5     1462.94     1605.85     28.45 o 
   1   1   5      148.34      146.96      5.37 o 
   2   1   5      563.79      575.34      9.58 o 
   3   1   5      123.55      116.16     12.26 o 
   4   1   5       16.24       16.38      4.21 o 
   5   1   5      192.20      189.22     10.29 o 
   6   1   5     1091.38     1139.90     33.76 o 
   7   1   5       23.67        6.83      5.65 o 
   8   1   5        2.98       15.62      6.18 o 
   9   1   5        0.07       -2.53      5.95 o 
 -10   2   5       15.42        6.14      5.26 o 
  -9   2   5        0.10       -5.86      6.19 o 
  -8   2   5       19.35       28.56      6.43 o 
  -7   2   5       11.45       13.28      8.17 o 
  -6   2   5        2.89        5.92      3.03 o 
  -5   2   5      738.64      749.29     12.65 o 
  -4   2   5     2445.26     2540.32     22.62 o 
  -3   2   5       79.72       76.76      3.93 o 
  -2   2   5      181.44      177.80      4.44 o 
  -1   2   5      151.40      150.26      3.58 o 
   0   2   5     1352.90     1366.97     12.19 o 
   1   2   5        0.99        4.36      1.87 o 
   2   2   5      679.50      743.59     10.89 o 
   3   2   5       23.38       22.24      4.27 o 
   4   2   5       10.74       13.50      3.75 o 
   5   2   5      571.68      549.31     15.14 o 
   6   2   5      122.52      129.01      9.81 o 
   7   2   5       54.95       60.58      8.08 o 
   8   2   5        2.38        3.77      5.61 o 
   9   2   5        0.00       -0.25      7.26 o 
 -10   3   5       56.45       50.20      8.95 o 
  -9   3   5      157.35      164.96     12.32 o 
  -8   3   5       23.95       25.38      5.07 o 
  -7   3   5        1.85        2.64      4.14 o 
  -6   3   5       16.36       19.87      4.78 o 
  -5   3   5       96.41      110.01      5.18 o 
  -4   3   5      101.91      119.20      4.84 o 
  -3   3   5        2.18        0.65      1.67 o 
  -2   3   5      154.19      167.76      4.79 o 
  -1   3   5      142.55      137.27      4.27 o 
   0   3   5       51.77       55.19      3.22 o 
   1   3   5      761.96      789.78     11.65 o 
   2   3   5        4.66       13.38      2.32 o 
   3   3   5        0.12        1.54      2.13 o 
   4   3   5       68.88       65.19      6.18 o 
   5   3   5      542.16      529.24     15.25 o 
   6   3   5      203.70      228.73     15.56 o 
   7   3   5      344.60      359.99     16.51 o 
   8   3   5       91.44       98.81      8.22 o 
   9   3   5       11.86       16.92      8.38 o 
 -10   4   5        1.64        8.48      9.60 o 
  -9   4   5      358.57      372.13     17.70 o 
  -8   4   5        8.90        8.82      4.38 o 
  -7   4   5        0.63       -2.43      2.89 o 
  -6   4   5        5.57        5.05      3.00 o 
  -5   4   5      480.99      493.49     10.65 o 
  -4   4   5      215.23      242.30      8.49 o 
  -3   4   5      624.85      655.88     10.17 o 
  -2   4   5      221.46      216.91      5.73 o 
  -1   4   5      499.48      530.32      8.52 o 
   0   4   5     1341.89     1394.66     14.17 o 
   1   4   5      580.21      595.89     12.04 o 
   2   4   5     1719.94     1857.79     18.57 o 
   3   4   5       50.26       44.22      4.11 o 
   4   4   5      489.55      495.66     11.75 o 
   5   4   5        2.24        1.39      3.54 o 
   6   4   5        9.76        7.20      3.58 o 
   7   4   5      145.44      139.32     23.20 o 
   8   4   5        9.01       11.87      9.35 o 
   9   4   5        5.14        1.54      6.16 o 
 -10   5   5       49.48       19.36      7.95 o 
  -9   5   5       38.97       48.50     11.84 o 
  -8   5   5        4.73        6.17      5.01 o 
  -7   5   5       15.77       29.21      4.90 o 
  -6   5   5       59.37       56.28      6.08 o 
  -5   5   5        0.39        2.96      3.40 o 
  -4   5   5       14.27       12.37      2.67 o 
  -3   5   5      125.90      144.91      5.58 o 
  -2   5   5      398.33      398.23      8.03 o 
  -1   5   5      209.65      187.28      5.72 o 
   0   5   5      244.69      245.41      6.56 o 
   1   5   5      277.44      290.96      7.42 o 
   2   5   5      215.64      242.88      8.50 o 
   3   5   5        0.29       -1.02      2.77 o 
   4   5   5       84.17       88.56      6.33 o 
   5   5   5       76.35       74.65      6.40 o 
   6   5   5        0.85       -1.24      3.36 o 
   7   5   5       37.85       24.12      5.86 o 
   8   5   5        1.20        0.20      4.72 o 
 -10   6   5        0.13       -2.62      5.62 o 
  -9   6   5       18.85       19.35      8.00 o 
  -8   6   5       18.39       15.09      6.09 o 
  -7   6   5      106.86      110.65     10.24 o 
  -6   6   5       14.69        9.64      4.56 o 
  -5   6   5      142.75      157.22      9.92 o 
  -4   6   5      409.10      419.38     17.50 o 
  -3   6   5      108.44      127.19      5.40 o 
  -2   6   5      271.78      274.97      7.13 o 
  -1   6   5       12.23        8.88      2.42 o 
   0   6   5       23.84       30.99      3.23 o 
   1   6   5      275.19      287.70      7.80 o 
   2   6   5        6.33        2.80      2.34 o 
   3   6   5       60.38       56.37      5.89 o 
   4   6   5      418.47      410.37     16.62 o 
   5   6   5       11.80       13.48      3.99 o 
   6   6   5       28.09       14.98      4.49 o 
   7   6   5       10.36       11.31      4.98 o 
   8   6   5        2.28        3.85      5.55 o 
 -10   7   5        0.00       -6.45     16.83 o 
  -9   7   5        0.13       -7.61      6.40 o 
  -8   7   5      207.54      216.85     21.30 o 
  -7   7   5       39.40       34.46      6.76 o 
  -6   7   5      477.90      466.98     16.30 o 
  -5   7   5       84.06       73.90      7.64 o 
  -4   7   5       23.54       28.40      5.64 o 
  -3   7   5       41.17       51.54      5.20 o 
  -2   7   5        1.57        1.30      2.16 o 
  -1   7   5       50.50       52.84      4.13 o 
   0   7   5     1431.98     1438.31     17.00 o 
   1   7   5        0.00        0.03      2.36 o 
   2   7   5       19.42       34.31      4.19 o 
   3   7   5       21.18       38.71      5.61 o 
   4   7   5       23.75       19.82      4.73 o 
   5   7   5       15.18       13.26      4.57 o 
   6   7   5       14.79       24.92      6.41 o 
   7   7   5       14.15        5.58      5.39 o 
   8   7   5        1.32       -1.61      5.65 o 
 -10   8   5        7.87        5.98     14.45 o 
  -9   8   5        0.00       -5.08     16.26 o 
  -8   8   5      202.78      205.83     14.46 o 
  -7   8   5      148.84      148.91     12.10 o 
  -6   8   5      857.39      853.52     22.84 o 
  -5   8   5      100.43       99.64     10.31 o 
  -4   8   5       91.35       84.21      7.28 o 
  -3   8   5        9.67        4.97      2.86 o 
  -2   8   5     1131.98     1192.47     15.42 o 
  -1   8   5      370.77      399.00     10.67 o 
   0   8   5      693.14      739.89     12.68 o 
   1   8   5      355.34      349.26      9.21 o 
   2   8   5       38.38       50.62      4.93 o 
   3   8   5      310.93      286.41     12.63 o 
   4   8   5        7.08        1.26      3.50 o 
   5   8   5      364.14      346.90     15.90 o 
   6   8   5       12.63       14.59      6.62 o 
   7   8   5        1.53       -1.15      6.53 o 
   8   8   5        2.32        6.81      8.06 o 
  -9   9   5        0.17        2.08      8.09 o 
  -8   9   5       34.99       46.17     15.38 o 
  -7   9   5      222.90      227.00     17.98 o 
  -6   9   5     1006.10     1009.73     25.07 o 
  -5   9   5      159.74      177.04     14.13 o 
  -4   9   5      160.96      171.25     10.73 o 
  -3   9   5       21.74       31.41      5.30 o 
  -2   9   5        7.47        8.19      3.31 o 
  -1   9   5      464.61      468.03     10.52 o 
   0   9   5      174.68      169.54      8.05 o 
   1   9   5      345.79      331.57      9.48 o 
   2   9   5      303.65      302.56     10.61 o 
   3   9   5       44.53       47.18      6.02 o 
   4   9   5       52.50       62.35      8.92 o 
   5   9   5      197.94      185.33     13.53 o 
   6   9   5        0.03       -5.47      4.34 o 
   7   9   5        9.18       10.65      7.87 o 
   8   9   5        2.17       -3.36      7.96 o 
  -9  10   5        0.92       -9.44      7.61 o 
  -8  10   5       39.32       29.62      8.20 o 
  -7  10   5       33.16       33.51      7.69 o 
  -6  10   5      530.44      567.80     19.47 o 
  -5  10   5        2.42        4.99      4.52 o 
  -4  10   5        1.16       -0.22      3.37 o 
  -3  10   5       19.61        9.04      4.30 o 
  -2  10   5       25.17       23.93      4.55 o 
  -1  10   5      278.86      296.69      8.84 o 
   0  10   5      224.92      252.92      8.62 o 
   1  10   5       83.85       80.34      6.08 o 
   2  10   5       85.51       89.19      6.51 o 
   3  10   5      399.39      426.09     14.66 o 
   4  10   5       10.58       10.55      6.15 o 
   5  10   5        0.76       -2.32      4.26 o 
   6  10   5        3.25        1.21      6.11 o 
   7  10   5        1.58       -3.09      6.98 o 
  -9  11   5        0.94       -8.79      8.45 o 
  -8  11   5        3.91        0.70      6.03 o 
  -7  11   5        0.00        5.82      5.54 o 
  -6  11   5       57.01       69.02      9.32 o 
  -5  11   5       21.38       21.58      6.19 o 
  -4  11   5      125.75      136.00     12.64 o 
  -3  11   5        7.37        9.51      3.96 o 
  -2  11   5       40.96       25.93      5.87 o 
  -1  11   5        4.57       -0.14      4.21 o 
   0  11   5      106.69      101.72      6.78 o 
   1  11   5      760.75      775.98     15.18 o 
   2  11   5      251.72      273.58     10.34 o 
   3  11   5      415.54      412.95     16.33 o 
   4  11   5      140.41      113.22     11.06 o 
   5  11   5       30.03       20.78     10.82 o 
   6  11   5        6.59       13.88      7.23 o 
   7  11   5       10.06        9.17      8.52 o 
  -9  12   5        0.64        7.78      9.94 o 
  -8  12   5       13.19        7.04      7.27 o 
  -7  12   5       88.18       66.35     10.09 o 
  -6  12   5       46.42       35.94      8.55 o 
  -5  12   5        5.86        6.38      7.44 o 
  -4  12   5       97.38       99.41      8.58 o 
  -3  12   5       29.30       46.44     10.55 o 
  -2  12   5      129.68      126.76      8.93 o 
  -1  12   5        0.32        4.37      3.53 o 
   0  12   5        0.00       -0.27      3.13 o 
   1  12   5       39.82       42.18      5.32 o 
   2  12   5       59.03       64.11      6.36 o 
   3  12   5        4.30       -0.25      8.66 o 
   4  12   5       54.37       50.42     19.17 o 
   5  12   5        2.93       10.29      6.80 o 
   6  12   5        0.07       -6.38      6.58 o 
   7  12   5        0.01        7.74      9.10 o 
  -8  13   5        6.43       -2.82      6.42 o 
  -7  13   5        3.46       -2.17      8.71 o 
  -6  13   5        1.85        6.76      6.12 o 
  -5  13   5        1.73       -1.26      6.28 o 
  -4  13   5       18.55       18.26      5.19 o 
  -3  13   5        0.45       -1.60      3.33 o 
  -2  13   5      354.21      335.46     12.86 o 
  -1  13   5       50.96       54.70      6.76 o 
   0  13   5      248.24      264.76     14.54 o 
   1  13   5        1.86        4.30      4.29 o 
   2  13   5        7.25        5.15      7.96 o 
   3  13   5      549.20      511.13     26.29 o 
   4  13   5       45.94       33.95      9.50 o 
   5  13   5        1.11        1.10      6.54 o 
   6  13   5        2.25       -3.19      7.31 o 
   7  13   5        7.42        1.43      9.37 o 
  -8  14   5        0.42       -4.16      7.91 o 
  -7  14   5        4.20        6.18      7.02 o 
  -6  14   5        6.42        3.25      5.11 o 
  -5  14   5       30.32       23.64      6.17 o 
  -4  14   5       41.55       38.99      8.00 o 
  -3  14   5       11.08        4.41      4.26 o 
  -2  14   5      158.72      158.47     10.65 o 
  -1  14   5        0.10       -2.81      3.89 o 
   0  14   5        0.05       -1.24      3.94 o 
   1  14   5       38.42       34.97      6.13 o 
   2  14   5        1.67        3.75      6.38 o 
   3  14   5        3.29        2.15      6.62 o 
   4  14   5        3.30       11.53      7.05 o 
   5  14   5       17.90       29.33      9.78 o 
   6  14   5       13.17       10.79      8.42 o 
  -7  15   5       60.06       52.03     14.18 o 
  -6  15   5        3.49       -5.44      5.39 o 
  -5  15   5        0.74       -3.39      4.57 o 
  -4  15   5        2.04        3.29      4.65 o 
  -3  15   5       13.76        6.48      4.83 o 
  -2  15   5      364.88      353.08     18.40 o 
  -1  15   5        1.14        6.34      4.32 o 
   0  15   5        0.29       -1.09      3.90 o 
   1  15   5       61.69       62.40     10.17 o 
   2  15   5        1.30        4.65      8.85 o 
   3  15   5       52.69       33.94     10.37 o 
   4  15   5      269.71      267.10     21.68 o 
   5  15   5        0.09        4.76      8.28 o 
   6  15   5        6.98       15.05     10.53 o 
  -7  16   5        0.22        2.98      6.36 o 
  -6  16   5        1.07       -0.32      5.16 o 
  -5  16   5        0.35        3.21      5.14 o 
  -4  16   5        8.48        7.44      5.61 o 
  -3  16   5       30.96       14.60      6.04 o 
  -2  16   5        0.05        0.57      4.33 o 
  -1  16   5      522.77      480.74     20.62 o 
   0  16   5       54.00       41.19      9.98 o 
   1  16   5        4.17        1.98      6.35 o 
   2  16   5       28.94       22.96      9.47 o 
   3  16   5       80.46       75.77     13.39 o 
   4  16   5      121.95      115.48     16.73 o 
   5  16   5        9.93        4.65      8.76 o 
  -6  17   5        0.43       12.87      6.51 o 
  -5  17   5        0.40        1.01     10.71 o 
  -4  17   5        4.73        6.29      5.48 o 
  -3  17   5       37.10       48.19      8.00 o 
  -2  17   5       11.43       -1.45      4.84 o 
  -1  17   5       13.86       19.37      6.15 o 
   0  17   5       17.12       28.49     12.55 o 
   1  17   5       53.23       67.45     12.41 o 
   2  17   5        2.38        5.83      7.56 o 
   3  17   5        3.26       -4.76      7.67 o 
   4  17   5       43.51       57.93     16.64 o 
   5  17   5       36.06       74.32     15.16 o 
  -5  18   5        3.23       11.04      6.51 o 
  -4  18   5       18.63       13.81      8.64 o 
  -3  18   5        0.01        3.45      5.58 o 
  -2  18   5       79.52       93.99     10.12 o 
  -1  18   5      147.21      168.37     22.28 o 
   0  18   5       84.67       90.15     14.29 o 
   1  18   5       56.38       52.59     18.52 o 
   2  18   5        1.25       -5.30      7.21 o 
   3  18   5        1.03      -11.10      7.58 o 
   4  18   5        6.16       13.47      9.98 o 
  -5  19   5        8.14        9.51      6.59 o 
  -4  19   5        0.30        3.23      7.01 o 
  -3  19   5        2.43        9.18      6.36 o 
  -2  19   5       12.02        1.69      8.74 o 
  -1  19   5       30.88       34.66     23.21 o 
   0  19   5        4.39       10.00      8.73 o 
   1  19   5        5.96        8.72      8.28 o 
   2  19   5        1.37        1.00      8.88 o 
   3  19   5       17.01       19.67     10.36 o 
  -3  20   5       92.40       91.44     12.65 o 
  -2  20   5        5.73       30.77     11.36 o 
  -1  20   5        0.01        5.58     13.95 o 
   0  20   5        0.70        7.80     19.86 o 
   1  20   5       13.36        4.60     12.55 o 
   2  20   5        0.57        4.78      9.07 o 
  -1  21   5       41.83       83.95     26.48 o 
 -10   0   6        2.50       -7.74     10.68 o 
  -8   0   6       13.89       10.06      8.92 o 
  -6   0   6      166.83      165.49     11.58 o 
  -4   0   6      317.86      334.47     28.96 o 
  -2   0   6     1081.18     1069.05     31.46 o 
   0   0   6     9270.18     9546.13    110.39 o 
   2   0   6      266.87      265.99     24.53 o 
   4   0   6      250.31      253.12     14.75 o 
   6   0   6        5.77       12.00      7.50 o 
   8   0   6        0.61        7.92      8.25 o 
 -10   1   6        5.63       -3.25      7.59 o 
  -9   1   6        1.79       -2.40      6.69 o 
  -8   1   6        5.40       10.65      3.85 o 
  -7   1   6        4.86       -0.60      2.93 o 
  -6   1   6      108.05      109.68      6.50 o 
  -5   1   6        2.91        2.45      2.28 o 
  -4   1   6       14.73       11.50      2.30 o 
  -3   1   6       62.39       60.54      3.65 o 
  -2   1   6      483.89      513.71     15.65 o 
  -1   1   6        3.31        4.50      3.90 o 
   0   1   6     2278.68     2375.59     29.06 o 
   1   1   6       17.97       20.36      2.78 o 
   2   1   6       80.60       66.81      4.93 o 
   3   1   6       98.10      100.40      6.85 o 
   4   1   6      380.16      388.44     12.35 o 
   5   1   6     1870.50     1968.88     39.76 o 
   6   1   6      311.57      349.82     14.56 o 
   7   1   6       11.04       12.26      5.26 o 
   8   1   6        2.19        5.17      6.06 o 
 -10   2   6        0.25        9.12      5.69 o 
  -9   2   6        8.10        2.66      4.34 o 
  -8   2   6       13.16       17.02      3.37 o 
  -7   2   6        9.96        9.56      3.05 o 
  -6   2   6        0.83       -0.60      2.16 o 
  -5   2   6       82.75       82.18      4.66 o 
  -4   2   6      120.60      119.43      4.89 o 
  -3   2   6      344.04      348.90      7.05 o 
  -2   2   6      426.62      438.52      6.81 o 
  -1   2   6       11.53        4.98      4.26 o 
   0   2   6      303.41      332.58     11.87 o 
   1   2   6       26.05       30.83      2.61 o 
   2   2   6       10.38        3.92      1.98 o 
   3   2   6      141.59      156.64      8.02 o 
   4   2   6       59.02       67.43      6.74 o 
   5   2   6       48.40       39.02      5.90 o 
   6   2   6        1.07        5.74      4.17 o 
   7   2   6        9.41        6.33      4.96 o 
   8   2   6        7.31       16.85      6.52 o 
 -10   3   6       67.62       73.91      9.65 o 
  -9   3   6        2.23        0.48      5.16 o 
  -8   3   6        2.57       -1.83      2.95 o 
  -7   3   6       29.47       32.95      4.38 o 
  -6   3   6        0.05       -0.79      2.32 o 
  -5   3   6       89.73       91.80      4.83 o 
  -4   3   6        3.27        2.97      2.04 o 
  -3   3   6      403.78      408.83      9.10 o 
  -2   3   6       48.78       47.67      3.72 o 
  -1   3   6      756.82      719.48     15.94 o 
   0   3   6      864.27      913.01     11.23 o 
   1   3   6      193.73      197.78      6.07 o 
   2   3   6      125.04      121.90      6.89 o 
   3   3   6      382.57      344.65     14.86 o 
   4   3   6      175.70      188.22      7.61 o 
   5   3   6      135.37      131.24      9.89 o 
   6   3   6       12.03        8.39      4.15 o 
   7   3   6        0.73        4.82      3.63 o 
   8   3   6        1.17       11.28      5.20 o 
 -10   4   6       25.21       19.25      6.97 o 
  -9   4   6       36.11       45.38      7.58 o 
  -8   4   6        1.05       -3.50      2.98 o 
  -7   4   6       25.24       24.34      4.11 o 
  -6   4   6      151.98      151.37      7.39 o 
  -5   4   6       11.01        7.77      3.24 o 
  -4   4   6      587.76      680.24     11.47 o 
  -3   4   6      599.07      664.56     10.61 o 
  -2   4   6        3.81        1.28      2.03 o 
  -1   4   6      372.39      390.11      7.56 o 
   0   4   6      221.10      214.26      6.11 o 
   1   4   6        9.60       11.80      3.70 o 
   2   4   6       55.20       62.52      4.58 o 
   3   4   6      213.69      199.17      7.80 o 
   4   4   6     1296.88     1240.28     18.94 o 
   5   4   6      142.10      128.40      8.16 o 
   6   4   6       78.20       81.28      9.69 o 
   7   4   6       70.47       63.15      7.22 o 
   8   4   6        0.53        6.18      5.34 o 
 -10   5   6        0.02       -6.00      5.17 o 
  -9   5   6      184.24      217.71     13.73 o 
  -8   5   6        8.08        9.51      4.22 o 
  -7   5   6      200.20      199.91     17.80 o 
  -6   5   6       46.65       49.13      5.87 o 
  -5   5   6       85.28       97.94     12.72 o 
  -4   5   6     1252.75     1363.46     16.73 o 
  -3   5   6       86.95      100.62      5.11 o 
  -2   5   6        0.21       -0.11      1.78 o 
  -1   5   6      195.52      169.54      5.91 o 
   0   5   6       31.81       38.67      3.62 o 
   1   5   6        3.68       -2.00      2.19 o 
   2   5   6      133.33      139.31      6.42 o 
   3   5   6       25.26       28.62      4.75 o 
   4   5   6      792.37      789.40     15.28 o 
   5   5   6       18.94       19.10      4.17 o 
   6   5   6        9.20        5.37      3.78 o 
   7   5   6        9.47        5.14      4.66 o 
   8   5   6        1.47        3.62      5.16 o 
 -10   6   6        3.31       -6.38      8.99 o 
  -9   6   6       70.63       46.47     16.38 o 
  -8   6   6       26.50       19.27      8.69 o 
  -7   6   6       30.97       27.97      7.30 o 
  -6   6   6      410.62      410.89     13.14 o 
  -5   6   6      183.77      178.69      9.13 o 
  -4   6   6      127.47      140.10      7.69 o 
  -3   6   6       39.82       41.27      4.00 o 
  -2   6   6        0.72        0.97      2.15 o 
  -1   6   6       16.19       20.24      3.08 o 
   0   6   6        0.46       -0.11      2.19 o 
   1   6   6       11.73        3.06      4.18 o 
   2   6   6       11.33       14.46      3.17 o 
   3   6   6      146.62      144.58      8.73 o 
   4   6   6      174.90      194.27     10.41 o 
   5   6   6      277.23      288.98     11.38 o 
   6   6   6       58.29       57.72      9.49 o 
   7   6   6       24.17       17.44      5.98 o 
   8   6   6        3.21       11.44      5.69 o 
 -10   7   6        3.31        9.52     12.02 o 
  -9   7   6       17.41       13.58      7.78 o 
  -8   7   6       42.06       43.21      8.34 o 
  -7   7   6        1.48        0.14      3.89 o 
  -6   7   6      602.21      574.60     15.79 o 
  -5   7   6      265.38      244.64     14.90 o 
  -4   7   6       26.10       29.93      4.66 o 
  -3   7   6      151.96      141.17      7.58 o 
  -2   7   6       37.80       38.55      3.93 o 
  -1   7   6       36.57       45.48      4.22 o 
   0   7   6       16.05        9.21      2.95 o 
   1   7   6       57.52       65.33      5.21 o 
   2   7   6      278.20      269.09      8.80 o 
   3   7   6      336.40      323.57     12.73 o 
   4   7   6       26.75       21.59      5.50 o 
   5   7   6        0.23        2.95      4.06 o 
   6   7   6       12.13       11.53      5.92 o 
   7   7   6       27.74       20.98      7.03 o 
   8   7   6        0.27       -4.67     18.21 o 
  -9   8   6        2.01       -3.48      9.86 o 
  -8   8   6        6.08        1.62      5.81 o 
  -7   8   6        1.98       -1.31      6.51 o 
  -6   8   6      139.57      158.77     10.13 o 
  -5   8   6      105.49      110.86      8.20 o 
  -4   8   6      312.25      319.46     11.21 o 
  -3   8   6      189.07      189.69      8.90 o 
  -2   8   6       69.08       79.10      5.37 o 
  -1   8   6      423.70      415.93     10.01 o 
   0   8   6       65.06       83.59      5.59 o 
   1   8   6      347.28      325.06      9.53 o 
   2   8   6      349.68      333.64      9.92 o 
   3   8   6       17.62       17.87      4.62 o 
   4   8   6       14.19       20.54      4.99 o 
   5   8   6       42.69       30.52      5.97 o 
   6   8   6        5.29       13.63      5.97 o 
   7   8   6        1.41       -2.06      6.62 o 
  -9   9   6        0.76        0.88     23.33 o 
  -8   9   6       72.28       61.10     15.23 o 
  -7   9   6        1.87        4.57      4.59 o 
  -6   9   6        2.44        1.92      3.92 o 
  -5   9   6        2.48        2.17      3.40 o 
  -4   9   6        2.41       -1.23      3.17 o 
  -3   9   6      438.50      429.75     14.56 o 
  -2   9   6       49.70       46.12      5.51 o 
  -1   9   6      105.80      121.35      9.55 o 
   0   9   6      184.22      181.50     11.78 o 
   1   9   6      242.21      259.88      9.13 o 
   2   9   6      220.80      220.87      9.10 o 
   3   9   6        2.97       -0.59      3.27 o 
   4   9   6        5.44       10.62      4.43 o 
   5   9   6       35.69       23.62      6.39 o 
   6   9   6        0.24       -1.71      4.70 o 
   7   9   6       30.76       21.56      8.98 o 
  -9  10   6        0.20      -11.22      7.48 o 
  -8  10   6        4.47        0.54      6.15 o 
  -7  10   6       28.25       26.40      6.13 o 
  -6  10   6       12.72        9.51      4.70 o 
  -5  10   6      164.20      152.67     10.76 o 
  -4  10   6       61.71       63.56      7.30 o 
  -3  10   6        8.09        5.93      3.93 o 
  -2  10   6       99.42      108.81      7.94 o 
  -1  10   6       51.92       43.06      6.14 o 
   0  10   6        0.02        2.01      2.95 o 
   1  10   6       60.47       63.15      5.76 o 
   2  10   6      120.13      130.00      9.29 o 
   3  10   6       11.41        9.56      4.37 o 
   4  10   6        9.65       10.13      5.24 o 
   5  10   6       16.35       15.71      6.21 o 
   6  10   6       10.13       17.19      6.88 o 
   7  10   6       40.07       43.98     11.42 o 
  -9  11   6        4.91       10.82     12.70 o 
  -8  11   6       15.13        2.58      6.80 o 
  -7  11   6       37.46       26.27      6.16 o 
  -6  11   6        2.57        2.28      4.19 o 
  -5  11   6       14.94       15.23      6.09 o 
  -4  11   6       13.11       11.24      4.19 o 
  -3  11   6        0.00        8.13      4.00 o 
  -2  11   6     1369.66     1337.58     24.62 o 
  -1  11   6       12.40       11.38      4.72 o 
   0  11   6      198.10      220.37      9.16 o 
   1  11   6       98.83      103.11      7.28 o 
   2  11   6      900.55      922.74     17.52 o 
   3  11   6      188.37      193.82     11.17 o 
   4  11   6        3.40        8.64      5.42 o 
   5  11   6       34.70       22.54      8.05 o 
   6  11   6        0.06        4.58      9.21 o 
   7  11   6       33.24       15.69     25.23 o 
  -8  12   6      176.20      190.39     13.79 o 
  -7  12   6        2.69        4.97      5.12 o 
  -6  12   6        0.98        0.15      4.76 o 
  -5  12   6        0.05        3.42      4.39 o 
  -4  12   6       10.18       11.14      4.42 o 
  -3  12   6      104.61       84.92      8.05 o 
  -2  12   6       48.76       50.63      6.52 o 
  -1  12   6       27.45       24.48      6.55 o 
   0  12   6      186.60      190.49      9.06 o 
   1  12   6      569.04      594.48     14.34 o 
   2  12   6      792.35      763.98     16.56 o 
   3  12   6       16.41       10.82      5.58 o 
   4  12   6       93.25       81.81     10.22 o 
   5  12   6        0.73        2.88      6.76 o 
   6  12   6        0.07       -6.51      9.16 o 
  -8  13   6       32.44       37.51      8.60 o 
  -7  13   6        4.87       -2.84      4.99 o 
  -6  13   6        9.20        9.18      7.07 o 
  -5  13   6       25.92       22.85      5.91 o 
  -4  13   6       65.44       57.46      7.55 o 
  -3  13   6       18.31       28.45      5.80 o 
  -2  13   6      107.61       99.60      8.57 o 
  -1  13   6        8.43       12.05      5.14 o 
   0  13   6       26.68       28.57      5.78 o 
   1  13   6       45.58       50.84      6.29 o 
   2  13   6      325.20      356.77     14.02 o 
   3  13   6      279.43      258.16     15.71 o 
   4  13   6       66.81       35.12     10.22 o 
   5  13   6        8.29        6.72     11.83 o 
   6  13   6        2.52        1.22      7.96 o 
  -8  14   6        7.25       10.52      6.46 o 
  -7  14   6        1.46       -2.00      5.41 o 
  -6  14   6        7.69        4.53      5.03 o 
  -5  14   6       63.34       78.54     11.43 o 
  -4  14   6       30.38       25.79      5.89 o 
  -3  14   6       93.92       88.16      8.83 o 
  -2  14   6        9.98       12.03      4.77 o 
  -1  14   6       76.65       73.51     10.43 o 
   0  14   6        2.03       -0.32      4.14 o 
   1  14   6       26.53       29.46      6.11 o 
   2  14   6       47.21       73.51     12.21 o 
   3  14   6       24.79       33.20     10.70 o 
   4  14   6       45.32       66.52     12.90 o 
   5  14   6        1.88       -0.97      7.24 o 
   6  14   6        0.00        2.72      9.46 o 
  -7  15   6        1.01       -3.06      7.36 o 
  -6  15   6        0.81       -1.26      5.28 o 
  -5  15   6        3.08       -5.98      4.49 o 
  -4  15   6        8.11       19.85      5.87 o 
  -3  15   6       88.26       69.15      8.61 o 
  -2  15   6        3.94        4.30      4.72 o 
  -1  15   6       25.02       19.54      6.58 o 
   0  15   6        3.48        5.77      5.08 o 
   1  15   6       26.33       21.25      9.49 o 
   2  15   6      400.67      426.57     23.06 o 
   3  15   6        1.60       10.12      8.09 o 
   4  15   6       21.40       26.10     17.51 o 
   5  15   6        0.13       10.32      9.00 o 
  -7  16   6       17.75       18.22      7.35 o 
  -6  16   6        0.03       -0.88      6.85 o 
  -5  16   6        0.40       -7.26      4.84 o 
  -4  16   6       13.39       22.33      6.01 o 
  -3  16   6       28.01       30.50      6.71 o 
  -2  16   6       24.45       14.75      5.36 o 
  -1  16   6        1.51        5.72      5.11 o 
   0  16   6        1.94        3.43      5.13 o 
   1  16   6        8.70       14.31      8.42 o 
   2  16   6       32.08        6.71     10.70 o 
   3  16   6        2.83        3.76      7.24 o 
   4  16   6        0.38       -8.15      7.85 o 
   5  16   6        2.18       13.17      9.76 o 
  -6  17   6        7.67       11.96      8.19 o 
  -5  17   6        3.40        0.73      6.03 o 
  -4  17   6       19.45       16.73      6.41 o 
  -3  17   6       15.67        8.62      5.74 o 
  -2  17   6       10.11        0.63      5.09 o 
  -1  17   6       32.19       38.57      7.27 o 
   0  17   6        4.96        8.71      6.90 o 
   1  17   6      128.16      135.68     16.56 o 
   2  17   6        0.87       -1.49      7.64 o 
   3  17   6        1.97        1.44      8.32 o 
   4  17   6        6.63        7.29      9.80 o 
  -5  18   6        1.20       11.32      6.60 o 
  -4  18   6       37.53       31.89     10.18 o 
  -3  18   6       55.91       56.10      9.37 o 
  -2  18   6       14.56       12.88      6.40 o 
  -1  18   6        1.04       -0.75      6.79 o 
   0  18   6        0.33       -4.73      8.13 o 
   1  18   6       10.45       14.59     12.58 o 
   2  18   6        0.21      -10.40      7.91 o 
   3  18   6       19.01       -3.17      9.59 o 
  -4  19   6       14.78       15.37      7.18 o 
  -3  19   6       29.30       13.40      9.66 o 
  -2  19   6        3.65        0.19      7.21 o 
  -1  19   6       20.25       15.88      8.38 o 
   0  19   6       19.72       36.46     11.48 o 
   1  19   6        0.20        5.35      8.28 o 
   2  19   6        0.67       10.49     19.46 o 
  -3  20   6       29.89       40.74      8.86 o 
  -2  20   6      193.51      202.50     21.97 o 
  -1  20   6        0.61       30.42     15.32 o 
   0  20   6       12.94       21.31     10.23 o 
   1  20   6        0.01       27.22     11.14 o 
  -7   0   7      113.37      115.41     11.92 o 
  -5   0   7       24.30       14.91      6.45 o 
  -3   0   7       30.85       23.47      7.55 o 
  -1   0   7      861.33      884.25     31.46 o 
   1   0   7        7.65       13.17      3.79 o 
   3   0   7        0.06        4.06      4.18 o 
   5   0   7      861.80      905.41     29.08 o 
   7   0   7        4.89        9.03      7.89 o 
  -8   1   7        0.53        1.15      3.95 o 
  -7   1   7       11.19        0.52      4.96 o 
  -6   1   7      790.03      847.21     28.65 o 
  -5   1   7       11.92        8.77      2.91 o 
  -4   1   7      127.17      134.87     10.35 o 
  -3   1   7       35.95       47.95     10.87 o 
  -2   1   7      125.83      120.42      9.72 o 
  -1   1   7       36.01       27.89      5.95 o 
   0   1   7      113.41       97.46      5.10 o 
   1   1   7        3.69        8.62      2.57 o 
   2   1   7        0.05        2.25      2.12 o 
   3   1   7       34.92       40.38      5.07 o 
   4   1   7     1041.76     1000.43     20.09 o 
   5   1   7      508.40      488.14     16.91 o 
   6   1   7        1.59        4.82      4.24 o 
   7   1   7       13.81       26.31      6.60 o 
   8   1   7        6.64       20.20      7.09 o 
  -8   2   7       19.74       15.57      6.61 o 
  -7   2   7       26.76       21.59      7.02 o 
  -6   2   7       24.84       27.71      3.93 o 
  -5   2   7      354.29      381.79     10.91 o 
  -4   2   7       72.78       76.83      9.05 o 
  -3   2   7       28.19       21.91      4.27 o 
  -2   2   7      438.14      466.51     16.44 o 
  -1   2   7      759.74      782.43     21.54 o 
   0   2   7     1560.18     1697.93     19.46 o 
   1   2   7       36.24       38.42      3.46 o 
   2   2   7      249.59      271.75      9.03 o 
   3   2   7       79.91       89.29      5.35 o 
   4   2   7      428.15      386.36     12.88 o 
   5   2   7        4.15        5.13      4.54 o 
   6   2   7        4.07        8.54      4.97 o 
   7   2   7        0.00       10.05      5.44 o 
   8   2   7        2.84        4.48      4.80 o 
  -9   3   7        0.30       11.30      7.65 o 
  -8   3   7        0.09       -3.41      4.57 o 
  -7   3   7       17.78       12.92      5.79 o 
  -6   3   7       15.68        9.80      3.60 o 
  -5   3   7       50.75       44.80      5.06 o 
  -4   3   7      264.63      275.82     13.74 o 
  -3   3   7      189.85      209.12      7.63 o 
  -2   3   7     2164.08     2242.62     23.12 o 
  -1   3   7      244.17      241.54      6.94 o 
   0   3   7       52.71       56.29      3.66 o 
   1   3   7      271.38      288.89      7.49 o 
   2   3   7        3.62        4.04      2.29 o 
   3   3   7        2.47        2.49      2.78 o 
   4   3   7      303.11      355.55     15.19 o 
   5   3   7       26.61       22.11      5.51 o 
   6   3   7        0.00        1.02      3.72 o 
   7   3   7        0.45        3.28      4.83 o 
   8   3   7        9.67       15.17      5.34 o 
  -9   4   7       34.85       32.80     11.54 o 
  -8   4   7        2.58        6.05      5.05 o 
  -7   4   7       64.40       60.89      9.94 o 
  -6   4   7        1.10        5.04      4.15 o 
  -5   4   7       77.04       79.62      7.70 o 
  -4   4   7        3.40        3.88      2.76 o 
  -3   4   7       92.97      102.07      6.10 o 
  -2   4   7      304.58      316.73     11.43 o 
  -1   4   7        2.26        2.65      2.53 o 
   0   4   7       43.99       40.58      4.45 o 
   1   4   7        0.02        3.36      3.14 o 
   2   4   7      112.44      113.12     11.66 o 
   3   4   7      910.67      837.96     14.58 o 
   4   4   7       11.49        8.25      3.24 o 
   5   4   7       33.40       23.92      4.60 o 
   6   4   7        2.03       -0.71      3.49 o 
   7   4   7        5.37        5.96      4.47 o 
   8   4   7        0.26        6.03      5.76 o 
 -10   5   7       28.42       29.77     11.50 o 
  -9   5   7        3.54       -1.37      5.64 o 
  -8   5   7        0.47       11.07      7.72 o 
  -7   5   7       18.13       11.13      7.70 o 
  -6   5   7      137.06      122.51      9.98 o 
  -5   5   7        4.75        5.94      4.00 o 
  -4   5   7        9.22        8.52      3.21 o 
  -3   5   7       66.57       69.25      5.43 o 
  -2   5   7      379.57      377.30     10.09 o 
  -1   5   7       70.87       61.41      4.34 o 
   0   5   7       95.26       95.91      5.25 o 
   1   5   7       57.89       62.16      4.71 o 
   2   5   7       92.98      100.41      6.86 o 
   3   5   7     1298.79     1252.17     21.68 o 
   4   5   7       32.47       39.08      5.12 o 
   5   5   7       12.57       10.13      3.98 o 
   6   5   7       66.43       84.52      7.67 o 
   7   5   7        0.00        1.40      4.30 o 
 -10   6   7       52.13       73.35     15.58 o 
  -9   6   7       19.45        6.68      6.94 o 
  -8   6   7       37.77       26.92      8.68 o 
  -7   6   7       54.30       62.67     10.36 o 
  -6   6   7       13.40        5.56      4.78 o 
  -5   6   7        7.58       -2.01      3.92 o 
  -4   6   7      171.76      187.19     10.78 o 
  -3   6   7      193.36      231.82      8.94 o 
  -2   6   7      134.93      139.87      7.34 o 
  -1   6   7       10.12       16.98      3.09 o 
   0   6   7       68.90       62.87      4.92 o 
   1   6   7      331.22      318.42     11.00 o 
   2   6   7      156.70      143.48      8.23 o 
   3   6   7        3.01        2.21      3.61 o 
   4   6   7        6.53        5.21      4.14 o 
   5   6   7       47.60       32.60      6.16 o 
   6   6   7       60.02       75.43      7.94 o 
   7   6   7       14.24       18.68      5.94 o 
  -9   7   7       40.31       30.28      9.21 o 
  -8   7   7        1.32        2.35      6.13 o 
  -7   7   7       18.60       20.20      7.51 o 
  -6   7   7       62.05       54.22      7.57 o 
  -5   7   7        7.06        4.63      4.35 o 
  -4   7   7       43.63       43.51      6.60 o 
  -3   7   7       65.00       60.65      6.91 o 
  -2   7   7        0.19       -0.64      2.46 o 
  -1   7   7      148.86      167.68      6.97 o 
   0   7   7     1133.32     1022.09     18.71 o 
   1   7   7      248.28      255.45      9.66 o 
   2   7   7        0.78       -3.91      3.23 o 
   3   7   7       79.91       73.85      7.36 o 
   4   7   7       21.25       10.12      4.57 o 
   5   7   7       36.71       30.52      6.02 o 
   6   7   7       30.97       18.18      8.83 o 
   7   7   7       13.56        9.35      6.84 o 
  -9   8   7        4.20       -2.72      8.78 o 
  -8   8   7       21.81       11.30      7.08 o 
  -7   8   7       42.33       28.75      8.74 o 
  -6   8   7       68.41       71.04      8.82 o 
  -5   8   7        6.72        4.64      4.41 o 
  -4   8   7       57.31       51.10      7.37 o 
  -3   8   7        0.11        1.20      3.14 o 
  -2   8   7        1.02       -1.27      2.63 o 
  -1   8   7     1237.02     1224.78     17.16 o 
   0   8   7      753.00      713.14     13.54 o 
   1   8   7     1355.49     1328.59     18.80 o 
   2   8   7      465.65      468.38     13.67 o 
   3   8   7       19.98       13.30      4.64 o 
   4   8   7       20.57       20.75      4.97 o 
   5   8   7        6.83        0.38      4.16 o 
   6   8   7      102.34       96.02     11.68 o 
   7   8   7        0.34        7.34      7.04 o 
  -9   9   7        3.95        7.41      7.31 o 
  -8   9   7        3.91        2.15      6.78 o 
  -7   9   7       20.61       34.24      9.31 o 
  -6   9   7       52.10       73.44      8.96 o 
  -5   9   7        0.62        3.36      4.34 o 
  -4   9   7       68.27       60.93      8.14 o 
  -3   9   7        4.60        6.16      3.66 o 
  -2   9   7      257.39      260.83     10.40 o 
  -1   9   7      365.19      368.17     10.29 o 
   0   9   7      108.61      106.58      6.73 o 
   1   9   7      154.77      156.11      8.11 o 
   2   9   7        0.83        1.39      3.85 o 
   3   9   7       46.22       46.39      7.12 o 
   4   9   7        0.05        5.90      4.11 o 
   5   9   7       11.56       17.06      6.02 o 
   6   9   7       32.51       18.84      7.24 o 
   7   9   7       52.26       37.79      9.41 o 
  -9  10   7        7.59        8.29      7.79 o 
  -8  10   7      261.19      220.63     49.81 o 
  -7  10   7        3.59        5.22      6.98 o 
  -6  10   7       54.78       49.44     11.84 o 
  -5  10   7        3.21        8.80      5.17 o 
  -4  10   7        0.08        0.97      4.26 o 
  -3  10   7       47.20       33.51      5.41 o 
  -2  10   7        1.29        1.59      3.74 o 
  -1  10   7      283.23      289.82      9.66 o 
   0  10   7       78.15       73.97      6.27 o 
   1  10   7        8.57       10.24      4.02 o 
   2  10   7      320.27      309.74     16.34 o 
   3  10   7      162.16      152.50     10.02 o 
   4  10   7        6.92       12.84      5.15 o 
   5  10   7        2.86       -3.01      5.15 o 
   6  10   7        8.49        4.58      5.93 o 
  -8  11   7      220.48      194.19     19.43 o 
  -7  11   7      123.33       91.27     13.46 o 
  -6  11   7        0.03        5.45      5.88 o 
  -5  11   7        8.43        7.15      5.28 o 
  -4  11   7       13.94        9.59      5.23 o 
  -3  11   7       19.14       15.26      4.33 o 
  -2  11   7       61.29       50.63      6.52 o 
  -1  11   7        1.50        0.75      4.68 o 
   0  11   7        0.03        3.61      3.46 o 
   1  11   7      303.72      353.28     13.30 o 
   2  11   7      167.21      179.22     10.51 o 
   3  11   7      290.53      277.15     13.12 o 
   4  11   7        3.27       13.40      6.43 o 
   5  11   7        4.72        2.75      6.30 o 
   6  11   7       15.06        4.81      6.63 o 
  -8  12   7       76.08       90.29     14.89 o 
  -7  12   7        9.48        3.61     10.51 o 
  -6  12   7       25.79       21.94      6.86 o 
  -5  12   7       18.68       11.14      5.55 o 
  -4  12   7      317.94      327.51     20.60 o 
  -3  12   7      157.47      167.33     12.60 o 
  -2  12   7      119.21      125.42      9.29 o 
  -1  12   7      340.34      349.30     12.86 o 
   0  12   7       21.79       27.44      5.99 o 
   1  12   7        0.11        4.22      3.82 o 
   2  12   7      103.51       80.55      8.44 o 
   3  12   7        1.20        8.37      5.61 o 
   4  12   7        0.57       14.87      5.97 o 
   5  12   7        0.50       -5.26      5.44 o 
   6  12   7        2.20        3.27      8.48 o 
  -8  13   7        5.34       12.72      8.33 o 
  -7  13   7        0.00       -3.97      6.32 o 
  -6  13   7        0.92       -7.52      5.01 o 
  -5  13   7        0.00        3.79      6.65 o 
  -4  13   7      143.79      125.35     21.71 o 
  -3  13   7      167.48      163.29     12.82 o 
  -2  13   7        0.66        7.63      4.67 o 
  -1  13   7        2.83        3.30      4.21 o 
   0  13   7        0.52       -2.62      3.94 o 
   1  13   7      140.24      113.15     10.27 o 
   2  13   7      191.64      181.07     13.65 o 
   3  13   7        3.76        4.85      5.25 o 
   4  13   7        4.24       10.04      6.61 o 
   5  13   7        0.61       -6.29      7.23 o 
  -7  14   7        0.80       11.31     10.97 o 
  -6  14   7        1.68       -8.76      5.84 o 
  -5  14   7        0.09        5.28      6.38 o 
  -4  14   7       11.31        8.07      8.80 o 
  -3  14   7      167.36      150.35     22.74 o 
  -2  14   7       23.05       20.82      5.78 o 
  -1  14   7        2.12       -0.78      4.39 o 
   0  14   7        2.67       -0.84      4.30 o 
   1  14   7       11.64       -0.52      4.53 o 
   2  14   7      228.20      224.05     15.08 o 
   3  14   7       48.54       54.84     23.52 o 
   4  14   7        0.14        8.65     13.18 o 
   5  14   7        0.28        2.66      8.45 o 
  -7  15   7        3.65        0.00      8.69 o 
  -6  15   7        0.90       -1.16      7.93 o 
  -5  15   7        5.23       16.92      7.27 o 
  -4  15   7      110.56       95.81     11.61 o 
  -3  15   7      133.04      128.50     12.82 o 
  -2  15   7       11.02        7.84      6.52 o 
  -1  15   7       45.29       32.62      6.55 o 
   0  15   7        5.32        6.88      4.83 o 
   1  15   7       67.47       63.41     13.25 o 
   2  15   7       30.75       18.99      8.68 o 
   3  15   7       50.93       84.91     14.29 o 
   4  15   7        0.01        1.38      8.39 o 
   5  15   7       25.20       34.95     12.03 o 
  -6  16   7        4.27        5.26      9.06 o 
  -5  16   7        0.58        3.74      6.28 o 
  -4  16   7        0.58       -4.06      5.48 o 
  -3  16   7        0.00       -4.16      5.19 o 
  -2  16   7       39.27       50.95     12.22 o 
  -1  16   7       19.62       19.97      7.32 o 
   0  16   7        3.94        8.06      5.26 o 
   1  16   7       37.36       32.56     12.27 o 
   2  16   7        1.33        3.10      7.94 o 
   3  16   7       12.24       28.26     10.15 o 
   4  16   7        6.42        3.90      9.38 o 
  -5  17   7        7.62       17.55     10.95 o 
  -4  17   7       33.02       19.39      8.64 o 
  -3  17   7        4.33        5.10      6.69 o 
  -2  17   7        0.71        3.98      6.25 o 
  -1  17   7        0.16       -1.19      5.92 o 
   0  17   7        0.89       10.28     11.42 o 
   1  17   7       20.88       24.34      8.30 o 
   2  17   7       29.08       31.04     21.14 o 
   3  17   7        0.09       -4.61     14.45 o 
  -5  18   7        1.79        5.43     10.06 o 
  -4  18   7        2.92       17.76      7.84 o 
  -3  18   7       40.14       48.39     10.07 o 
  -2  18   7        0.30        6.05      7.05 o 
  -1  18   7       12.64        9.29     13.83 o 
   0  18   7        1.45        3.43     17.89 o 
   1  18   7       23.82       16.69     13.28 o 
   2  18   7        0.17       22.13     13.13 o 
  -3  19   7        6.57        9.73      8.31 o 
  -2  19   7       22.02       18.86     12.26 o 
  -1  19   7        0.27        5.21      9.54 o 
   0  19   7        0.26       27.03     12.79 o 
   1  19   7       43.30       34.92     15.06 o 
  -8   0   8       14.64       22.75      9.96 o 
  -6   0   8       72.84      105.14     15.49 o 
  -4   0   8      171.67      190.66     17.75 o 
  -2   0   8      422.89      414.23     23.66 o 
   0   0   8      328.78      280.51     23.33 o 
   2   0   8      367.66      365.02     26.17 o 
   4   0   8        6.90        6.01      9.28 o 
   6   0   8        4.69        2.60     10.68 o 
  -9   1   8        0.25       -5.78      6.04 o 
  -8   1   8        4.95        3.90      6.09 o 
  -7   1   8       41.09       55.91     13.28 o 
  -6   1   8       19.44       31.94      5.99 o 
  -5   1   8        0.00       -1.47      3.95 o 
  -4   1   8       11.58        2.51      4.67 o 
  -3   1   8      308.95      304.15     14.33 o 
  -2   1   8       62.91       63.62     20.78 o 
  -1   1   8      324.16      296.94     15.22 o 
   0   1   8       47.47       39.69      8.02 o 
   1   1   8       12.66       12.72      9.45 o 
   2   1   8      245.42      233.36     27.13 o 
   3   1   8      131.67      117.82     13.80 o 
   4   1   8       30.36       30.10      8.80 o 
   5   1   8        0.41        6.54      7.16 o 
   6   1   8       14.32       27.33      9.52 o 
   7   1   8        0.34       -1.69      8.48 o 
  -9   2   8        2.04        7.67      6.58 o 
  -8   2   8        4.51       -6.95      5.84 o 
  -7   2   8       33.59       33.18      7.98 o 
  -6   2   8      198.85      224.72     14.15 o 
  -5   2   8      174.02      166.01     12.65 o 
  -4   2   8      110.81      113.72      8.97 o 
  -3   2   8      437.18      417.75     14.11 o 
  -2   2   8     1677.39     1782.16     64.07 o 
  -1   2   8        3.23       -2.87      2.76 o 
   0   2   8        5.32        5.53      4.32 o 
   1   2   8        9.12       11.45      4.34 o 
   2   2   8       15.21        4.43     17.44 o 
   3   2   8      519.74      480.35     22.63 o 
   4   2   8       10.85       11.34      9.04 o 
   5   2   8       49.08       41.61     13.73 o 
   6   2   8        1.92        0.62      8.29 o 
   7   2   8       18.53       23.52     10.53 o 
  -9   3   8        7.37        8.18      8.97 o 
  -8   3   8       59.97       80.12     11.59 o 
  -7   3   8       28.78       25.21     10.39 o 
  -6   3   8       44.16       44.99      8.82 o 
  -5   3   8        2.44        4.56      3.68 o 
  -4   3   8       26.77       28.79      5.29 o 
  -3   3   8       61.21       69.48      7.33 o 
  -2   3   8       93.65      109.77      8.73 o 
  -1   3   8       11.34        4.73      3.56 o 
   0   3   8        0.02       -1.49      3.32 o 
   1   3   8       68.53       78.00      7.96 o 
   2   3   8      107.90       97.99     12.43 o 
   3   3   8     1227.20     1223.99     34.18 o 
   4   3   8      117.28      100.95     15.08 o 
   5   3   8        0.16        4.00      6.65 o 
   6   3   8        0.35       -2.23      7.26 o 
   7   3   8        1.56        0.89      9.03 o 
  -9   4   8       11.59        5.46      8.61 o 
  -8   4   8       10.05        9.13      6.16 o 
  -7   4   8        1.73       -0.79      5.09 o 
  -6   4   8       14.73        7.58      6.47 o 
  -5   4   8       72.27       92.52     25.49 o 
  -4   4   8       47.02       43.39      6.32 o 
  -3   4   8        7.96        6.44      3.90 o 
  -2   4   8      198.53      187.27     13.76 o 
  -1   4   8      127.61      141.00      9.62 o 
   0   4   8       59.65       58.11      7.18 o 
   1   4   8      252.03      251.18     12.19 o 
   2   4   8      156.45      176.78     15.64 o 
   3   4   8       79.06      105.60     13.57 o 
   4   4   8      459.88      436.88     22.61 o 
   5   4   8       15.29       14.19      8.33 o 
   6   4   8        3.46        5.50      8.79 o 
   7   4   8       19.12       36.99     11.33 o 
  -9   5   8        1.74       -0.08      6.41 o 
  -8   5   8        1.19       -6.65      5.24 o 
  -7   5   8        1.01        5.00      5.87 o 
  -6   5   8       38.06       35.46     11.98 o 
  -5   5   8        5.27        5.73      5.05 o 
  -4   5   8       48.63       38.23      6.44 o 
  -3   5   8       14.33       15.38      4.58 o 
  -2   5   8       25.96       17.82      4.91 o 
  -1   5   8      122.02      120.10      9.28 o 
   0   5   8        0.00       -1.09      3.42 o 
   1   5   8        7.98        3.90      4.60 o 
   2   5   8      465.79      449.32     20.89 o 
   3   5   8       17.76       16.25     11.78 o 
   4   5   8      195.61      181.14     41.53 o 
   5   5   8       53.66       54.60     12.07 o 
   6   5   8        2.68       -0.26      7.66 o 
   7   5   8        0.27       10.27      9.19 o 
  -9   6   8        4.44       10.46      7.39 o 
  -8   6   8       12.97        9.95      7.65 o 
  -7   6   8        9.46       15.95     13.66 o 
  -6   6   8       11.71       17.03      7.06 o 
  -5   6   8       68.32       80.04     11.31 o 
  -4   6   8        0.01       -1.30      4.18 o 
  -3   6   8        0.98        3.20      3.89 o 
  -2   6   8       13.52       12.81      7.42 o 
  -1   6   8        3.13        2.77      3.84 o 
   0   6   8      121.44      113.97      9.57 o 
   1   6   8       82.46       80.81      8.50 o 
   2   6   8      523.53      475.53     21.59 o 
   3   6   8      319.98      358.06     21.13 o 
   4   6   8       20.82       19.51      8.64 o 
   5   6   8       84.29       96.11     14.41 o 
   6   6   8        3.20        3.55      8.11 o 
   7   6   8       50.52       66.09     21.74 o 
  -9   7   8       24.18       13.63      7.96 o 
  -8   7   8        1.17        1.77      6.59 o 
  -7   7   8        1.24       -0.64      6.15 o 
  -6   7   8       89.63       98.78     26.12 o 
  -5   7   8      185.32      197.04     23.86 o 
  -4   7   8       17.72       19.37      6.64 o 
  -3   7   8       34.04       29.50      7.21 o 
  -2   7   8        6.22       11.27      4.55 o 
  -1   7   8       88.04      102.32     14.65 o 
   0   7   8      325.73      322.24     13.43 o 
   1   7   8        4.22        1.66      4.68 o 
   2   7   8     1483.52     1592.44     80.25 o 
   3   7   8       62.28       62.65     13.08 o 
   4   7   8       13.67       13.61      7.72 o 
   5   7   8       12.38        3.43      6.80 o 
   6   7   8       16.46       29.32      9.88 o 
   7   7   8       28.64       33.77     16.93 o 
  -9   8   8       23.20       27.10     10.27 o 
  -8   8   8       74.18       69.80     12.65 o 
  -7   8   8        7.65        6.47      6.77 o 
  -6   8   8       16.19        7.71      6.68 o 
  -5   8   8       16.71       15.15      7.00 o 
  -4   8   8       11.75        1.24      5.12 o 
  -3   8   8        8.52       10.40      5.65 o 
  -2   8   8       46.17       53.04      8.15 o 
  -1   8   8       41.77       40.98      6.77 o 
   0   8   8      137.43      132.08     10.24 o 
   1   8   8      132.23      157.61     11.24 o 
   2   8   8      117.22       97.12     18.33 o 
   3   8   8      179.13      171.43     31.34 o 
   4   8   8       20.02       15.08      7.38 o 
   5   8   8       30.77       20.21      9.03 o 
   6   8   8       21.21       10.25     11.83 o 
  -9   9   8        0.61       -0.33     11.30 o 
  -8   9   8       59.19       52.79     11.83 o 
  -7   9   8      101.83      103.38     14.25 o 
  -6   9   8        2.17        4.99      5.96 o 
  -5   9   8       22.47        7.24      6.16 o 
  -4   9   8       46.40       29.79      8.52 o 
  -3   9   8        2.44        8.55      7.00 o 
  -2   9   8      245.12      264.42     17.95 o 
  -1   9   8      267.47      239.84     19.06 o 
   0   9   8     1754.65     1690.25     42.62 o 
   1   9   8      237.54      226.66     12.78 o 
   2   9   8       11.53       15.91      7.18 o 
   3   9   8        4.01       -2.66     14.50 o 
   4   9   8       19.85       44.98     10.77 o 
   5   9   8       27.35       15.73     13.32 o 
   6   9   8        6.77        5.92     12.70 o 
  -8  10   8       25.68        6.09      8.02 o 
  -7  10   8       44.63       18.78     21.12 o 
  -6  10   8        5.39       11.25      7.17 o 
  -5  10   8       80.05       73.17     12.38 o 
  -4  10   8       45.76       42.41     13.01 o 
  -3  10   8        0.61        2.41      6.42 o 
  -2  10   8        7.62        9.95      6.22 o 
  -1  10   8      286.92      260.14     17.36 o 
   0  10   8      458.32      414.98     15.78 o 
   1  10   8       66.11       63.74      8.53 o 
   2  10   8       25.34       39.58     11.76 o 
   3  10   8        1.49       -3.32      6.42 o 
   4  10   8        6.46        5.40      7.58 o 
   5  10   8       54.51      104.52     22.51 o 
   6  10   8       18.17       15.01     13.08 o 
  -8  11   8        0.74        0.51     13.32 o 
  -7  11   8        6.95        1.01      7.64 o 
  -6  11   8       65.35       65.52     12.38 o 
  -5  11   8       52.09       41.37     10.23 o 
  -4  11   8       81.78       82.52     13.49 o 
  -3  11   8       27.27       28.37     14.55 o 
  -2  11   8       54.27       40.95      9.72 o 
  -1  11   8       11.01        9.83      6.81 o 
   0  11   8      369.44      396.98     16.01 o 
   1  11   8      195.62      202.73     13.40 o 
   2  11   8       11.75        6.33     10.20 o 
   3  11   8        1.10        5.55      6.47 o 
   4  11   8        0.92       -5.10     10.39 o 
   5  11   8       18.16       32.13     15.10 o 
   6  11   8        6.12       -5.00     12.46 o 
  -8  12   8        3.39       -7.61      7.01 o 
  -7  12   8        0.00        4.64      7.29 o 
  -6  12   8        0.04        6.57      6.85 o 
  -5  12   8       20.03       15.12     10.94 o 
  -4  12   8       20.97       19.46      8.14 o 
  -3  12   8       21.21       18.14      7.53 o 
  -2  12   8       23.15       25.87      8.29 o 
  -1  12   8       17.91       27.20      8.70 o 
   0  12   8      444.20      462.05     46.73 o 
   1  12   8       41.30       51.20      8.43 o 
   2  12   8       77.39       82.71     12.39 o 
   3  12   8        1.34       16.16     11.30 o 
   4  12   8        0.00       13.90     11.30 o 
   5  12   8       14.91        9.91     13.42 o 
  -7  13   8        1.79        9.41      8.71 o 
  -6  13   8        8.72        7.39      7.73 o 
  -5  13   8        7.52        7.33      8.85 o 
  -4  13   8      123.43      103.98     14.82 o 
  -3  13   8       41.48       28.41     10.41 o 
  -2  13   8        7.44       16.20      7.74 o 
  -1  13   8        9.78       17.84      8.19 o 
   0  13   8       71.57       90.81     13.34 o 
   1  13   8       46.30       41.14      8.22 o 
   2  13   8       31.68       19.50     11.42 o 
   3  13   8        0.53       10.05     10.77 o 
   4  13   8        6.91       10.00     12.84 o 
   5  13   8        6.23       27.37     16.21 o 
  -7  14   8        0.77       17.72      9.64 o 
  -6  14   8        0.18        4.07      7.15 o 
  -5  14   8       58.94       50.61     11.89 o 
  -4  14   8      119.52      120.48     16.00 o 
  -3  14   8       58.02       46.13     10.55 o 
  -2  14   8        1.40       15.17      8.38 o 
  -1  14   8       14.86        7.55      7.46 o 
   0  14   8        0.05       -1.31      8.44 o 
   1  14   8       50.97       67.74     12.24 o 
   2  14   8       54.27       63.97     16.64 o 
   3  14   8        0.02       -7.07      9.52 o 
   4  14   8        0.87       -1.64     11.21 o 
  -6  15   8       10.02       17.48     14.09 o 
  -5  15   8       15.93       24.46     12.63 o 
  -4  15   8        0.00        1.00      7.62 o 
  -3  15   8        5.87       14.49      9.04 o 
  -2  15   8        5.49       14.75      8.54 o 
  -1  15   8        1.89       -1.65      6.75 o 
   0  15   8        0.01       -0.26      7.56 o 
   1  15   8       38.29       44.73     14.09 o 
  -6  16   8        0.58       17.46     11.04 o 
  -5  16   8        2.19       -0.34      8.57 o 
  -4  16   8        1.45       -3.13      9.96 o 
  -3  16   8       14.25       12.44     21.98 o 
  -2  16   8        0.11       13.36     15.13 o 
  -1  16   8        4.41        9.45      9.06 o 
   0  16   8        3.23        1.68      8.40 o 
  -5  17   8        0.00       -3.38      7.42 o 
  -4  17   8       28.04       19.55     10.12 o 
  -3  17   8        5.94        9.28      8.96 o 
  -2  17   8        0.26        4.99      9.56 o 
  -1  17   8       10.08        0.45      8.91 o 
   0  17   8       65.24       47.86     18.57 o 
  -4  18   8       14.91       27.31     11.61 o 
  -3  18   8        0.77       -8.06      8.77 o 
  -2  18   8        2.62       -1.48     10.42 o 
  -1  18   8        5.76       -2.12     14.53 o 
   0  18   8       30.77       27.85     19.34 o 
  -9   0   9        0.94       -6.11     10.34 o 
  -7   0   9      156.16      166.15     16.67 o 
  -5   0   9       16.62       12.31      8.32 o 
  -3   0   9        0.67        3.22      6.64 o 
  -1   0   9       58.35       73.88     15.06 o 
   1   0   9     1165.50     1156.25     47.33 o 
   3   0   9      112.29      102.07     19.67 o 
   5   0   9        0.34       -9.38      9.14 o 
  -9   1   9        0.01       -3.25      6.89 o 
  -8   1   9       64.52       64.64     12.17 o 
  -7   1   9        0.02       -0.40      5.68 o 
  -6   1   9       31.36       45.42      6.90 o 
  -5   1   9        9.90       12.29      6.49 o 
  -4   1   9       16.02       24.28      9.43 o 
  -3   1   9       32.08       41.38      7.89 o 
  -2   1   9      238.38      259.32     15.97 o 
  -1   1   9      310.90      319.05     17.37 o 
   0   1   9        7.68        4.62      6.26 o 
   1   1   9        0.54        3.93     21.33 o 
   2   1   9       33.76       36.22     11.06 o 
   3   1   9      152.47      153.24     16.24 o 
   4   1   9        0.09        2.57      7.06 o 
   5   1   9        8.14       10.55      8.36 o 
   6   1   9        5.47       10.96      8.44 o 
   7   1   9        0.90        8.07      9.69 o 
  -9   2   9        3.74        2.88      6.80 o 
  -8   2   9       87.95       99.68     21.60 o 
  -7   2   9        8.39        7.49      6.09 o 
  -6   2   9        2.35       -2.36      4.92 o 
  -5   2   9        4.38        5.98      6.91 o 
  -4   2   9      115.32      120.21      9.88 o 
  -3   2   9      169.80      185.55     11.39 o 
  -2   2   9       65.91       56.30      7.20 o 
  -1   2   9        0.02       -4.90      3.61 o 
   0   2   9        4.05        3.09      4.26 o 
   1   2   9        3.58        5.70      4.24 o 
   2   2   9       63.99       55.24     11.74 o 
   3   2   9      550.21      479.20     23.71 o 
   4   2   9        1.15       11.89      7.94 o 
   5   2   9        0.96        8.52      7.48 o 
   6   2   9       16.70       31.31     14.57 o 
   7   2   9        0.14        2.36      9.68 o 
  -9   3   9        0.01       -1.24     15.92 o 
  -8   3   9       25.22       29.29      8.58 o 
  -7   3   9        5.81        3.73      9.11 o 
  -6   3   9        0.36       -0.66      4.80 o 
  -5   3   9       15.99       13.80      5.04 o 
  -4   3   9        4.06        7.24      4.64 o 
  -3   3   9       37.78       39.17      6.28 o 
  -2   3   9      126.08      144.59     10.48 o 
  -1   3   9       25.32       25.45      9.19 o 
   0   3   9        1.26       -0.87      4.14 o 
   1   3   9       14.28       16.96      5.69 o 
   2   3   9      148.55      135.95     15.00 o 
   3   3   9       39.72       51.65     10.48 o 
   4   3   9        0.47        7.47      7.66 o 
   5   3   9        0.01       -1.90      9.69 o 
   6   3   9        5.07        1.16      8.55 o 
  -9   4   9        7.99       -0.01      6.69 o 
  -8   4   9        0.38       -3.95      5.93 o 
  -7   4   9        0.03        0.91      5.26 o 
  -6   4   9        1.40        1.30      4.63 o 
  -5   4   9        7.62        7.51      5.34 o 
  -4   4   9       58.01       55.08      7.39 o 
  -3   4   9      141.42      147.98     13.60 o 
  -2   4   9       52.09       53.48      7.32 o 
  -1   4   9      236.83      229.89     13.11 o 
   0   4   9       47.07       35.30      8.03 o 
   1   4   9        8.81       11.41      5.53 o 
   2   4   9      413.47      381.82     38.41 o 
   3   4   9      297.55      282.23     20.04 o 
   4   4   9        0.26       17.89      8.43 o 
   5   4   9       16.35       31.54     14.74 o 
   6   4   9       25.09       12.63      9.19 o 
  -9   5   9       14.06       15.17     11.33 o 
  -8   5   9        0.54        5.38      6.48 o 
  -7   5   9        0.66       -0.87      7.86 o 
  -6   5   9       22.21        9.00      6.81 o 
  -5   5   9        2.28        1.82      5.09 o 
  -4   5   9      435.29      459.19     21.12 o 
  -3   5   9      556.21      582.41     19.13 o 
  -2   5   9     1481.33     1450.99     37.68 o 
  -1   5   9      201.57      207.72     13.81 o 
   0   5   9        9.21       16.47      5.91 o 
   1   5   9        6.98       20.31      7.00 o 
   2   5   9      303.33      291.55     21.02 o 
   3   5   9       36.86       21.43      9.02 o 
   4   5   9       62.94       55.88     11.26 o 
   5   5   9        3.47        5.11      7.17 o 
   6   5   9        1.07       10.02     15.99 o 
  -9   6   9        4.78        5.47      7.77 o 
  -8   6   9        3.09        1.97      6.68 o 
  -7   6   9        0.83       -3.89      5.32 o 
  -6   6   9        4.87        3.61      5.52 o 
  -5   6   9       24.55       24.07      7.59 o 
  -4   6   9      323.24      358.31     25.64 o 
  -3   6   9      507.07      538.66     17.61 o 
  -2   6   9     1043.97      965.53     23.18 o 
  -1   6   9      545.74      514.56     19.55 o 
   0   6   9       70.49       65.91      8.24 o 
   1   6   9      713.72      652.06     19.65 o 
   2   6   9       46.85       66.88     15.30 o 
   3   6   9        2.48       11.11      7.79 o 
   4   6   9       40.98       46.65     11.20 o 
   5   6   9        0.03       -4.26      6.97 o 
   6   6   9        8.68       32.81     11.51 o 
  -9   7   9       11.87        3.45      8.11 o 
  -8   7   9       48.11       31.47     16.76 o 
  -7   7   9        6.96        4.59      6.34 o 
  -6   7   9       47.96       43.76      9.81 o 
  -5   7   9       12.44       17.56      6.94 o 
  -4   7   9      197.78      206.01     17.17 o 
  -3   7   9      228.73      218.15     16.88 o 
  -2   7   9        5.47        1.54      4.35 o 
  -1   7   9      185.98      189.80     12.41 o 
   0   7   9      185.05      183.45     12.18 o 
   1   7   9      863.33      895.54     23.26 o 
   2   7   9      102.42      112.07     14.23 o 
   3   7   9       17.28        4.55      6.85 o 
   4   7   9      130.98       99.25     15.06 o 
   5   7   9        1.89       13.52      8.47 o 
   6   7   9        0.63       12.99     14.72 o 
  -9   8   9        1.95        2.94      8.25 o 
  -8   8   9        1.14        1.20      7.40 o 
  -7   8   9       12.55        8.78      7.74 o 
  -6   8   9        2.88        7.44      8.32 o 
  -5   8   9       73.03       59.27     14.65 o 
  -4   8   9        6.69        6.62      8.39 o 
  -3   8   9       32.13       39.22      9.16 o 
  -2   8   9       10.08       17.34      6.03 o 
  -1   8   9        5.07        7.50      4.82 o 
   0   8   9      173.06      153.84     11.78 o 
   1   8   9      115.23      108.18     12.16 o 
   2   8   9       33.65       20.10     14.31 o 
   3   8   9        2.74       -2.25      6.63 o 
   4   8   9        5.77       12.51      8.15 o 
   5   8   9        3.72        5.03      8.47 o 
   6   8   9        0.25       11.54     14.04 o 
  -8   9   9        0.67        4.40      7.68 o 
  -7   9   9        0.83       -0.76      7.00 o 
  -6   9   9        4.68       -2.51      5.95 o 
  -5   9   9       20.19       17.20      7.79 o 
  -4   9   9        2.70        5.93      6.16 o 
  -3   9   9       26.59       22.44      7.75 o 
  -2   9   9        0.08       -0.02      5.34 o 
  -1   9   9      231.14      234.30     14.30 o 
   0   9   9       80.16       77.63      9.42 o 
   1   9   9      127.42      157.03     15.56 o 
   2   9   9       45.22       58.04     12.89 o 
   3   9   9        0.51       10.74      7.83 o 
   4   9   9       64.45       54.37     13.13 o 
   5   9   9        6.54       12.02     11.74 o 
  -8  10   9       10.71        1.97      8.13 o 
  -7  10   9       12.08        3.74      7.57 o 
  -6  10   9       91.68       66.36     12.11 o 
  -5  10   9        0.11        1.11      6.22 o 
  -4  10   9        9.80       12.03      7.02 o 
  -3  10   9        6.57       12.94     16.09 o 
  -2  10   9       33.89       42.48      9.54 o 
  -1  10   9      132.50      120.39     14.22 o 
   0  10   9       16.37        4.14      5.23 o 
   1  10   9        5.77        2.48      9.88 o 
   2  10   9       27.81       34.77     12.31 o 
   3  10   9        5.99        8.20      7.91 o 
   4  10   9       41.49       44.54     11.54 o 
   5  10   9        7.27        7.12     12.79 o 
  -8  11   9        0.22        2.11      8.20 o 
  -7  11   9        0.66        8.88      8.13 o 
  -6  11   9       33.71       18.91      9.57 o 
  -5  11   9       50.65       44.21     10.19 o 
  -4  11   9       34.41       25.02      8.94 o 
  -3  11   9        0.19       -0.22      9.24 o 
  -2  11   9        2.91       -4.16      8.15 o 
  -1  11   9        0.62       -3.27      5.93 o 
   0  11   9      885.22      882.04     24.37 o 
   1  11   9        1.74        5.07      6.34 o 
   2  11   9        4.36        5.26      7.43 o 
   3  11   9        1.68       -6.34     24.10 o 
   4  11   9       18.14       46.85     16.93 o 
   5  11   9       32.73       28.96     17.89 o 
  -7  12   9        3.08       -1.66      7.05 o 
  -6  12   9        2.28        3.62      7.42 o 
  -5  12   9       30.68       31.26      9.47 o 
  -4  12   9       13.10       15.43      8.40 o 
  -3  12   9       34.51       28.18      9.22 o 
  -2  12   9        2.26       16.69      7.72 o 
  -1  12   9       22.03       36.25     16.64 o 
   0  12   9        0.20        1.26      6.57 o 
   1  12   9      239.63      264.55     18.92 o 
   2  12   9        1.82        7.17      7.57 o 
   3  12   9       10.13       15.92      9.51 o 
   4  12   9       29.51       39.20     16.88 o 
  -7  13   9        0.02       -8.59      7.36 o 
  -6  13   9       10.87        1.40      8.85 o 
  -5  13   9       41.62       42.97     10.87 o 
  -4  13   9        7.13        7.47     12.67 o 
  -3  13   9        8.36        3.03      8.01 o 
  -2  13   9       21.29       22.41      9.24 o 
  -1  13   9        3.09       -4.43     10.77 o 
   0  13   9       11.55       -2.18     14.74 o 
   1  13   9       50.99       62.87     15.15 o 
   2  13   9        2.44       13.99      8.90 o 
   3  13   9       37.06       36.36     16.02 o 
   4  13   9        1.06        2.26     11.16 o 
  -6  14   9       47.32       50.30     20.75 o 
  -5  14   9       18.11        9.80     11.74 o 
  -4  14   9        1.93        8.58     11.50 o 
  -3  14   9       12.02       17.02      9.26 o 
  -2  14   9        6.70        5.27      7.89 o 
  -1  14   9        0.56       -4.34      6.35 o 
   0  14   9       10.79       17.77      9.24 o 
   1  14   9        9.29        8.47     10.44 o 
   2  14   9        2.17       14.04     12.07 o 
   3  14   9       10.97       28.09     14.53 o 
  -6  15   9        4.53       -1.05      8.95 o 
  -5  15   9       25.93        5.35     19.19 o 
  -4  15   9        9.56       18.83     14.43 o 
  -3  15   9        5.06        2.86      8.70 o 
  -2  15   9        1.81        8.68      8.43 o 
  -1  15   9        5.28        2.16      8.14 o 
   0  15   9        0.09      -11.04      7.37 o 
   1  15   9        2.55       24.63     12.89 o 
   3  15   9        0.42       -3.66     12.41 o 
  -5  16   9        0.39        4.01      8.90 o 
  -4  16   9        1.13        3.26     13.03 o 
  -3  16   9        1.14       -2.37      8.90 o 
  -2  16   9        0.37        0.01      8.75 o 
  -1  16   9       58.67       28.35     11.09 o 
   0  16   9        2.42       -1.06      8.16 o 
  -4  17   9        9.64       13.29     11.97 o 
  -3  17   9        0.09       -5.24     17.77 o 
  -2  17   9        2.78       -6.80     13.49 o 
  -1  17   9      103.21       97.53     16.05 o 
   0  17   9        3.68       20.97     17.08 o 
  -8   0  10       42.61       34.54     13.76 o 
  -6   0  10        3.45       -3.08      6.20 o 
  -4   0  10       20.08       15.44      8.80 o 
  -2   0  10       20.92        3.51      7.36 o 
   0   0  10       32.45       19.24     10.29 o 
   2   0  10       47.30       35.69     14.19 o 
   4   0  10       24.99       39.97     15.20 o 
   6   0  10        2.70        7.94     12.75 o 
  -9   1  10        0.91       -0.23      7.19 o 
  -8   1  10        0.76        4.54      6.55 o 
  -7   1  10        6.33       13.02      6.63 o 
  -6   1  10       32.64       35.78      6.61 o 
  -5   1  10      176.76      209.06     27.36 o 
  -4   1  10      193.22      209.07     25.90 o 
  -3   1  10       77.19       81.47     10.86 o 
  -2   1  10       30.03       32.12      8.68 o 
  -1   1  10        8.66       14.84      7.04 o 
   0   1  10        0.03       -3.72      5.61 o 
   1   1  10        8.34        8.28      7.02 o 
   2   1  10       72.53       68.49     13.56 o 
   3   1  10        0.18        1.67      7.32 o 
   4   1  10        0.03        0.75      9.33 o 
   5   1  10       22.20       21.51     10.17 o 
   6   1  10        5.21        6.55     10.58 o 
  -9   2  10        0.21       -4.56      7.67 o 
  -8   2  10        0.00       -1.92      5.85 o 
  -7   2  10        2.70       -4.00      5.11 o 
  -6   2  10        4.97        6.44      5.86 o 
  -5   2  10        1.45        3.66      6.20 o 
  -4   2  10       31.26       39.95      6.99 o 
  -3   2  10       12.61       15.23      9.34 o 
  -2   2  10        4.89       11.91      5.01 o 
  -1   2  10       66.73       62.33      8.18 o 
   0   2  10       23.56       14.73      5.52 o 
   1   2  10       51.32       71.76     34.87 o 
   2   2  10      307.66      329.28     28.74 o 
   3   2  10        3.52        2.31      7.24 o 
   4   2  10        2.19       11.78      8.48 o 
   5   2  10        4.06        8.00      8.88 o 
   6   2  10      133.84      130.59     26.36 o 
  -9   3  10       10.59       24.73     10.46 o 
  -8   3  10        2.93       -1.67      5.70 o 
  -7   3  10       26.20       21.97      8.35 o 
  -6   3  10       22.37       12.08      6.92 o 
  -5   3  10       23.16       19.94      6.73 o 
  -4   3  10       38.41       39.00      7.00 o 
  -3   3  10      198.61      209.57     13.32 o 
  -2   3  10        0.31        7.69      4.78 o 
  -1   3  10        0.36       -2.39      4.19 o 
   0   3  10       31.08       27.20      6.62 o 
   1   3  10       60.31       60.61     11.20 o 
   2   3  10      221.46      185.08     17.92 o 
   3   3  10       86.98       65.02     12.27 o 
   4   3  10        1.45        0.72      7.38 o 
   5   3  10        0.25       -1.64      7.29 o 
   6   3  10        2.43       14.50     10.46 o 
  -9   4  10        9.93       11.67      7.96 o 
  -8   4  10       11.83       14.21      9.02 o 
  -7   4  10        0.94       -7.29      4.86 o 
  -6   4  10        0.01        1.27      5.86 o 
  -5   4  10       34.23       18.70     11.66 o 
  -4   4  10      263.21      301.12     18.37 o 
  -3   4  10       21.18       29.50     10.41 o 
  -2   4  10      149.36      147.63     11.69 o 
  -1   4  10       13.22       12.85      7.23 o 
   0   4  10      170.52      151.90     11.58 o 
   1   4  10       15.02       17.47      8.68 o 
   2   4  10       28.42       25.67     10.34 o 
   3   4  10       60.53       53.16     13.61 o 
   4   4  10        4.20       11.61      8.44 o 
   5   4  10       72.59      107.75     21.24 o 
   6   4  10        0.46        6.10      9.38 o 
  -9   5  10        0.96        7.35      8.11 o 
  -8   5  10        7.29       -5.88      6.02 o 
  -7   5  10        0.35       -3.43      5.83 o 
  -6   5  10        0.18        5.25      5.65 o 
  -5   5  10        2.18       -0.82      5.82 o 
  -4   5  10       28.33       24.55      8.55 o 
  -3   5  10       31.14       33.71      6.67 o 
  -2   5  10      196.47      191.01     15.64 o 
  -1   5  10       20.62       14.14      7.96 o 
   0   5  10      215.28      229.12     13.79 o 
   1   5  10     1179.16     1188.62     39.66 o 
   2   5  10       43.06       62.82     11.82 o 
   3   5  10       23.69       25.37     15.78 o 
   4   5  10       17.88       29.11     10.23 o 
   5   5  10        0.82       10.66     10.73 o 
   6   5  10        0.00       14.02     10.63 o 
  -9   6  10       14.95       16.10      9.00 o 
  -8   6  10       15.89       17.67      8.24 o 
  -7   6  10        0.96        2.02     10.89 o 
  -6   6  10        1.28       -1.10      6.01 o 
  -5   6  10       28.31       18.15     10.10 o 
  -4   6  10       22.86       22.23      7.96 o 
  -3   6  10       30.17       33.11      6.92 o 
  -2   6  10      279.68      308.88     15.64 o 
  -1   6  10      195.08      219.23     13.85 o 
   0   6  10       91.61       88.06      9.89 o 
   1   6  10       35.01       47.37     18.40 o 
   2   6  10      159.78      121.47     15.37 o 
   3   6  10        3.74        8.80      7.74 o 
   4   6  10       52.30       54.50     14.67 o 
   5   6  10        4.93        7.13     10.32 o 
  -8   7  10       12.46       11.31      8.38 o 
  -7   7  10       15.60       15.05      7.64 o 
  -6   7  10        3.20        6.09      6.72 o 
  -5   7  10        0.48        1.89      6.00 o 
  -4   7  10       91.12       71.41     11.93 o 
  -3   7  10       37.40       20.77      9.28 o 
  -2   7  10      809.26      897.65     24.02 o 
  -1   7  10        2.31        2.93      5.24 o 
   0   7  10      140.24      157.15     19.38 o 
   1   7  10        0.02        2.50      6.26 o 
   2   7  10        1.23        6.10     18.93 o 
   3   7  10       37.90       25.03      9.39 o 
   4   7  10        0.10       -7.43     13.83 o 
   5   7  10       27.62       42.13     12.38 o 
  -8   8  10        2.95        4.92      7.83 o 
  -7   8  10       53.11       63.77     16.62 o 
  -6   8  10       16.64        0.16      6.83 o 
  -5   8  10       18.65       19.14     11.11 o 
  -4   8  10        5.63        6.72      6.80 o 
  -3   8  10       19.82        9.55      7.21 o 
  -2   8  10      392.70      388.70     21.56 o 
  -1   8  10       22.69       30.38     13.16 o 
   0   8  10      716.88      774.41     22.76 o 
   1   8  10       57.38       78.78     14.48 o 
   2   8  10       73.94       62.93     26.21 o 
   3   8  10       12.21       18.97      8.85 o 
   4   8  10        5.80       -4.25     10.25 o 
   5   8  10       32.14       41.83     12.39 o 
  -8   9  10        0.07        1.06      7.24 o 
  -7   9  10       53.95       41.78     12.05 o 
  -6   9  10       44.87       13.89      7.79 o 
  -5   9  10       20.39       19.29      8.75 o 
  -4   9  10        3.09        0.08      5.97 o 
  -3   9  10        5.44        0.51      6.94 o 
  -2   9  10      180.42      181.85     24.29 o 
  -1   9  10       63.13       54.65     17.52 o 
   0   9  10      641.71      622.50     29.33 o 
   1   9  10        3.31        4.97      7.03 o 
   2   9  10        7.86        1.75     10.68 o 
   3   9  10        9.36        7.44      7.61 o 
   4   9  10        5.85       10.20      7.88 o 
   5   9  10       40.02       57.62     43.96 o 
  -8  10  10        0.53        7.55      8.79 o 
  -7  10  10        3.01       -2.06      7.14 o 
  -6  10  10        0.20        1.94      6.50 o 
  -5  10  10        0.88       -8.41      5.60 o 
  -4  10  10        7.64       14.95     16.93 o 
  -3  10  10       62.50       75.02     12.52 o 
  -2  10  10      154.32      212.31     18.29 o 
  -1  10  10      210.65      225.39     18.66 o 
   0  10  10       30.55       46.93      8.46 o 
   1  10  10        7.07        7.88      7.19 o 
   2  10  10        0.37        3.84      7.48 o 
   3  10  10        0.05       11.85      8.04 o 
   4  10  10        0.28       11.68      8.56 o 
  -7  11  10        9.88       24.04      9.93 o 
  -6  11  10        0.86       -1.04      7.13 o 
  -5  11  10        4.07       -2.53      6.93 o 
  -4  11  10        3.23        2.23      6.81 o 
  -3  11  10        0.62        1.57      7.02 o 
  -2  11  10      111.15      113.57     32.66 o 
  -1  11  10       84.93      102.48     45.29 o 
   0  11  10        5.64        7.79      7.47 o 
   1  11  10       19.08       40.42      9.91 o 
   2  11  10       36.20       45.48     10.68 o 
   3  11  10        0.69        1.30      8.25 o 
   4  11  10        2.68        5.63     11.35 o 
  -7  12  10        4.85        5.09      7.83 o 
  -6  12  10        5.93       10.26      8.47 o 
  -5  12  10        3.45        5.36     13.68 o 
  -4  12  10        4.57        2.60     15.51 o 
  -3  12  10        1.17        1.08      7.31 o 
  -2  12  10        6.16       15.95      7.95 o 
  -1  12  10        8.22       13.86     14.50 o 
   0  12  10        0.01        2.94     13.18 o 
   1  12  10        5.34        6.31      7.43 o 
   2  12  10       26.88       57.53     12.58 o 
   3  12  10       53.58       73.03     14.32 o 
  -6  13  10        0.32       -2.41      7.09 o 
  -5  13  10        4.64        9.02      8.76 o 
  -4  13  10        4.80        9.77      8.36 o 
  -3  13  10        3.56        5.63      8.13 o 
  -2  13  10        1.62       -6.36      6.98 o 
  -1  13  10        8.38       13.71     10.85 o 
   0  13  10       14.55       18.75      9.77 o 
   1  13  10        1.90       -0.58      9.96 o 
   2  13  10        4.75       13.69      9.13 o 
   3  13  10        4.86       11.74     13.76 o 
  -6  14  10       48.09       67.55     15.10 o 
  -5  14  10        1.26        7.33     10.37 o 
  -4  14  10        5.84        2.72     12.12 o 
  -3  14  10        1.98        5.35      8.62 o 
  -2  14  10       52.07       27.88     22.58 o 
  -1  14  10       10.99       16.00     19.24 o 
   0  14  10        0.12       -5.39      8.22 o 
   1  14  10        0.05      -12.27      8.18 o 
  -5  15  10       15.20       17.37     10.95 o 
  -4  15  10        6.95        9.97      9.33 o 
  -3  15  10        1.37        0.63      9.06 o 
  -2  15  10        8.74      -11.53      8.80 o 
  -1  15  10        0.02       -2.06     11.98 o 
   0  15  10        4.29       -7.55      9.57 o 
   1  15  10        2.39      -13.13      9.91 o 
  -4  16  10        1.84       -0.98     11.88 o 
  -3  16  10        2.72       14.43     14.31 o 
  -2  16  10        0.10      -12.08      8.06 o 
  -1  16  10       21.75       20.32     10.55 o 
   0  16  10       17.86        2.55     11.54 o 
  -9   0  11        0.95        7.41     13.61 o 
  -7   0  11        0.08       -0.63      8.32 o 
  -5   0  11       30.89       22.41     10.87 o 
  -3   0  11        0.38       -0.63      8.47 o 
  -1   0  11        8.40       15.15      9.96 o 
   1   0  11       78.95       44.49     15.87 o 
   3   0  11       17.44       23.38     15.06 o 
   5   0  11       13.85       14.96     13.80 o 
  -9   1  11        2.03        4.18      8.12 o 
  -8   1  11        0.70       -2.69      6.39 o 
  -7   1  11        1.94       -7.71      5.74 o 
  -6   1  11       28.01       27.76      6.63 o 
  -5   1  11      121.34      155.48     12.42 o 
  -4   1  11       17.50       17.79      6.79 o 
  -3   1  11      101.56       94.08     12.65 o 
  -2   1  11        4.90        4.05      6.15 o 
  -1   1  11       19.23       23.70     12.58 o 
   0   1  11        2.09       -2.36      4.70 o 
   1   1  11      145.13      158.26     17.54 o 
   2   1  11        3.94       -3.24      6.36 o 
   3   1  11       13.37       19.52      9.52 o 
   4   1  11        0.07        8.58      9.69 o 
   5   1  11       27.20       32.54     11.97 o 
  -9   2  11        6.19        5.43      7.93 o 
  -8   2  11        2.38        4.47     10.97 o 
  -7   2  11        0.60       -1.66      6.48 o 
  -6   2  11        7.48       -0.43      5.75 o 
  -5   2  11       22.27       29.16      6.66 o 
  -4   2  11      396.66      454.29     17.78 o 
  -3   2  11        4.80        2.50      5.92 o 
  -2   2  11       16.19       16.69      5.97 o 
  -1   2  11      185.31      184.46     17.43 o 
   0   2  11        8.06        8.27      5.57 o 
   1   2  11       82.34       69.01     12.70 o 
   2   2  11       10.80       -1.94      8.80 o 
   3   2  11        9.43       11.26      8.28 o 
   4   2  11       25.08       32.41     15.25 o 
   5   2  11       82.45      106.00     17.48 o 
  -8   3  11        0.32       -3.02      6.90 o 
  -7   3  11       13.49       20.41      9.45 o 
  -6   3  11        0.63       -5.29      6.00 o 
  -5   3  11       77.63       84.70     13.10 o 
  -4   3  11      453.40      494.91     18.85 o 
  -3   3  11        5.71        8.48      5.73 o 
  -2   3  11        1.09       -1.49      4.93 o 
  -1   3  11       49.18       49.26     11.35 o 
   0   3  11        2.39        0.49      5.19 o 
   1   3  11      254.18      238.65     20.31 o 
   2   3  11        8.42        7.79     11.35 o 
   3   3  11        5.69       14.11      9.76 o 
   4   3  11       62.74       64.75     18.04 o 
   5   3  11       35.97       31.46     19.77 o 
  -8   4  11        1.02        4.41      7.32 o 
  -7   4  11        0.44       -1.32      6.65 o 
  -6   4  11        9.30        2.64      6.57 o 
  -5   4  11      209.24      195.76     18.27 o 
  -4   4  11      375.11      393.62     17.32 o 
  -3   4  11      299.45      306.79     20.32 o 
  -2   4  11        0.91       -5.82      4.22 o 
  -1   4  11        6.84        5.18      5.91 o 
   0   4  11       18.62       17.70      7.99 o 
   1   4  11      131.73      140.45     23.91 o 
   2   4  11       56.05       68.21     13.10 o 
   3   4  11        0.57        4.54      7.22 o 
   4   4  11       21.86       23.59     10.88 o 
   5   4  11        1.12       10.63      9.51 o 
  -8   5  11       11.67       -0.24     13.90 o 
  -7   5  11        1.15        1.89      6.41 o 
  -6   5  11        3.21        8.33      6.75 o 
  -5   5  11       10.98       12.01     11.23 o 
  -4   5  11      177.52      209.12     29.00 o 
  -3   5  11       94.50       83.19     10.20 o 
  -2   5  11       96.85       82.42     10.06 o 
  -1   5  11        8.97       13.23      5.79 o 
   0   5  11       17.95       13.57      6.62 o 
   1   5  11       40.28       27.53      9.62 o 
   2   5  11       32.66       20.89      9.07 o 
   3   5  11        3.72        4.05      7.99 o 
   4   5  11        3.60        0.80     19.00 o 
   5   5  11       12.52       15.10     11.76 o 
  -8   6  11        0.65       -8.36      6.94 o 
  -7   6  11        2.91        3.84      6.97 o 
  -6   6  11        5.17        9.61      9.76 o 
  -5   6  11        7.74       12.56     10.44 o 
  -4   6  11        1.09        1.79      6.20 o 
  -3   6  11        4.92       -2.05      5.72 o 
  -2   6  11      171.47      172.76     13.54 o 
  -1   6  11        0.23        1.72      5.53 o 
   0   6  11       38.74       36.24      8.21 o 
   1   6  11       19.22       18.18      9.16 o 
   2   6  11       11.57        2.37     13.92 o 
   3   6  11       10.36       10.90      8.63 o 
   4   6  11        7.71       15.27      9.26 o 
  -8   7  11        4.82       -0.99      8.79 o 
  -7   7  11       16.60        7.31      7.57 o 
  -6   7  11       60.58       67.22     12.99 o 
  -5   7  11        7.72        9.64      8.27 o 
  -4   7  11        6.76       -5.40      5.92 o 
  -3   7  11        0.75        5.36      6.67 o 
  -2   7  11       35.31       34.86     12.80 o 
  -1   7  11        5.35       -0.97      5.36 o 
   0   7  11      232.37      254.19     15.74 o 
   1   7  11        0.87       12.34      7.14 o 
   2   7  11       52.15       18.66     19.55 o 
   3   7  11        5.59        2.40      7.97 o 
   4   7  11        4.60        6.70      9.71 o 
  -8   8  11       22.20        6.09      8.76 o 
  -7   8  11        4.42       -4.93      6.81 o 
  -6   8  11       74.26       84.65     14.63 o 
  -5   8  11        1.74        2.75      6.84 o 
  -4   8  11        0.00        2.09      6.87 o 
  -3   8  11        2.52        6.29      6.85 o 
  -2   8  11       29.96       19.45      8.57 o 
  -1   8  11      312.16      310.30     22.59 o 
   0   8  11       75.69       91.26     13.45 o 
   1   8  11       18.47       34.62      9.83 o 
   2   8  11        6.69       10.83      8.93 o 
   3   8  11        5.02        3.48      8.25 o 
   4   8  11        2.55       -2.56      8.57 o 
  -7   9  11       18.40        3.06      8.60 o 
  -6   9  11       73.39       70.90     18.33 o 
  -5   9  11        0.13       -1.25      6.54 o 
  -4   9  11        9.40       18.33      8.93 o 
  -3   9  11        6.13        0.41      7.34 o 
  -2   9  11       58.58       32.30      9.80 o 
  -1   9  11      609.93      614.94     27.68 o 
   0   9  11       65.22       60.39     17.14 o 
   1   9  11        6.98        4.68      7.95 o 
   2   9  11       71.71       83.40     27.22 o 
   3   9  11        3.69       -1.04      7.98 o 
   4   9  11        3.47       16.06     10.64 o 
  -7  10  11        0.04       -7.66      7.58 o 
  -6  10  11        0.89        5.01     11.26 o 
  -5  10  11        8.98        6.73      8.18 o 
  -4  10  11       14.65       22.90     11.86 o 
  -3  10  11        2.18        2.65      7.27 o 
  -2  10  11       10.82        5.85     10.22 o 
  -1  10  11       30.76       26.25      9.24 o 
   0  10  11       66.75       66.67     17.34 o 
   1  10  11        1.81        0.64      7.34 o 
   2  10  11       19.43       15.58      9.93 o 
   3  10  11       19.69       33.99     11.33 o 
  -6  11  11       12.83        9.05      8.47 o 
  -5  11  11        0.84        0.18      7.08 o 
  -4  11  11        2.95        1.12      8.04 o 
  -3  11  11       80.95      102.61     15.69 o 
  -2  11  11       14.15        3.19      8.01 o 
  -1  11  11        3.48       -6.09      7.68 o 
   0  11  11        8.86       25.68     12.36 o 
   1  11  11       34.48       43.76     11.01 o 
   2  11  11       15.41       26.35     12.67 o 
   3  11  11       69.76      107.51     16.73 o 
  -6  12  11        1.39        5.46      9.06 o 
  -5  12  11        1.12        3.54     10.00 o 
  -4  12  11        1.14       11.42      9.48 o 
  -3  12  11       29.68       23.02      9.84 o 
  -2  12  11       45.67       50.11     12.49 o 
  -1  12  11        9.18       13.03     12.10 o 
   0  12  11        0.10        0.96     10.53 o 
   1  12  11       11.46       11.26     11.40 o 
   2  12  11        6.64       -7.82      7.17 o 
  -5  13  11        0.05       -4.06      9.53 o 
  -4  13  11       11.42       15.55     10.44 o 
  -3  13  11       38.26       40.95     14.21 o 
  -2  13  11      133.41      145.68     18.00 o 
  -1  13  11        5.07        0.48      8.45 o 
   0  13  11       13.81       25.20     14.00 o 
   1  13  11        1.87        2.79     12.41 o 
   2  13  11        0.32        9.43      9.27 o 
  -4  14  11        0.10        7.23     10.42 o 
  -3  14  11       72.96       93.54     16.47 o 
  -2  14  11      127.12      151.09     32.42 o 
  -1  14  11        4.78       -5.82      8.50 o 
   0  14  11        4.71        6.25     10.92 o 
   1  14  11        0.43       -1.15     13.42 o 
  -3  15  11        0.13        5.26      9.03 o 
  -2  15  11        3.05       11.71     10.70 o 
  -1  15  11       97.49      143.14     19.10 o 
  -8   0  12       12.96        5.53     12.46 o 
  -6   0  12      173.36      195.54     18.43 o 
  -4   0  12        2.89        4.71      8.27 o 
  -2   0  12        1.89       -8.80      9.04 o 
   0   0  12      747.29      699.46     42.95 o 
   2   0  12        2.68       -8.37      9.38 o 
   4   0  12      129.55      176.81     29.63 o 
  -8   1  12        0.05       -1.29      7.66 o 
  -7   1  12       70.97       82.44     14.17 o 
  -6   1  12       82.53       82.00     15.13 o 
  -5   1  12       90.98       71.70      9.87 o 
  -4   1  12       28.41       30.45      7.46 o 
  -3   1  12        0.72        2.16      5.34 o 
  -2   1  12       10.90        9.37      6.17 o 
  -1   1  12        5.84        7.10      5.99 o 
   0   1  12        6.09        2.72      5.83 o 
   1   1  12       11.63       10.71      8.63 o 
   2   1  12       23.95        8.51      8.48 o 
   3   1  12       18.36       13.94      9.97 o 
   4   1  12       11.38       26.05     11.04 o 
  -8   2  12        1.82        5.09      7.73 o 
  -7   2  12        0.86        6.84      8.11 o 
  -6   2  12        2.58        0.48     10.89 o 
  -5   2  12        2.43        0.00      5.81 o 
  -4   2  12      137.72      144.37     12.83 o 
  -3   2  12       30.80       31.91      7.63 o 
  -2   2  12       11.10        6.73      5.68 o 
  -1   2  12       90.63       89.97     16.29 o 
   0   2  12       19.01        8.20      8.59 o 
   1   2  12       29.95       25.54     12.72 o 
   2   2  12       31.48       21.47     10.45 o 
   3   2  12        8.00        6.78      8.72 o 
   4   2  12        2.33        2.80      8.84 o 
  -8   3  12        0.76        4.59      8.27 o 
  -7   3  12        0.17       -1.21      6.73 o 
  -6   3  12        0.05        9.95      9.16 o 
  -5   3  12        0.06       -7.53      5.73 o 
  -4   3  12        4.07       -4.34      8.81 o 
  -3   3  12       12.76        8.58      5.70 o 
  -2   3  12       28.85       27.36      7.32 o 
  -1   3  12       80.83       75.42     10.54 o 
   0   3  12       61.01       47.29     15.22 o 
   1   3  12        0.40       10.76      8.45 o 
   2   3  12       16.15        4.57      8.45 o 
   3   3  12       26.97       22.43     10.20 o 
   4   3  12        9.02       12.41      9.70 o 
  -8   4  12        0.11       -2.75      7.66 o 
  -7   4  12       17.80        6.66      8.30 o 
  -6   4  12       15.36        6.74      7.59 o 
  -5   4  12        0.02        1.21      6.71 o 
  -4   4  12      122.20      107.80     14.48 o 
  -3   4  12       80.07       80.73     18.88 o 
  -2   4  12       15.16        6.49      5.99 o 
  -1   4  12       11.59       14.78      6.82 o 
   0   4  12       11.77        5.51      7.89 o 
   1   4  12       11.28        4.94      9.14 o 
   2   4  12       44.49       52.28     12.41 o 
   3   4  12        1.73       -5.55      7.57 o 
   4   4  12       68.24       88.28     16.30 o 
  -7   5  12        3.92        5.53      7.97 o 
  -6   5  12        0.61        1.34      7.15 o 
  -5   5  12       11.30       12.90      8.36 o 
  -4   5  12      324.81      350.98     23.65 o 
  -3   5  12        0.24       -2.30      5.69 o 
  -2   5  12       39.75       41.42     11.89 o 
  -1   5  12       51.88       55.49     10.78 o 
   0   5  12        0.14        2.83      7.30 o 
   1   5  12        2.48       -1.96     10.44 o 
   2   5  12        0.52        5.87      7.47 o 
   3   5  12       19.45        8.35     13.49 o 
   4   5  12       20.80       57.13     14.85 o 
  -7   6  12        3.89       11.30      9.04 o 
  -6   6  12       22.43       13.04      8.45 o 
  -5   6  12        2.53       17.16      8.38 o 
  -4   6  12      114.15      115.28     27.54 o 
  -3   6  12       63.13       63.96     12.23 o 
  -2   6  12        7.09        6.88      6.76 o 
  -1   6  12        1.31        0.88      5.63 o 
   0   6  12        0.33       -5.66      6.90 o 
   1   6  12       12.55        4.36     24.92 o 
   2   6  12        3.69        8.50      7.88 o 
   3   6  12       51.12       35.82     33.65 o 
  -7   7  12        3.88        8.74      8.44 o 
  -6   7  12       46.26       43.08     11.78 o 
  -5   7  12        1.27        4.90      7.79 o 
  -4   7  12       17.28       22.34      8.93 o 
  -3   7  12       34.00       33.45     10.18 o 
  -2   7  12        9.97        8.24      6.21 o 
  -1   7  12      189.57      202.44     22.83 o 
   0   7  12       36.37       37.17     10.46 o 
   1   7  12        1.11        4.98     10.41 o 
   2   7  12        9.04       19.35     16.38 o 
   3   7  12        4.15       -0.19     10.87 o 
  -7   8  12        0.00        0.80      8.46 o 
  -6   8  12        0.73       -8.56      6.81 o 
  -5   8  12        4.04       -6.12      7.17 o 
  -4   8  12       64.95       84.95     14.54 o 
  -3   8  12        1.62        3.10     10.75 o 
  -2   8  12       35.53       31.14     10.54 o 
  -1   8  12      107.26       99.75     11.66 o 
   0   8  12       16.17       15.92      8.37 o 
   1   8  12       24.52       32.74     10.87 o 
   2   8  12       14.01       45.24     12.78 o 
   3   8  12        2.50        2.08     11.81 o 
  -6   9  12        5.81       -1.30      7.97 o 
  -5   9  12       15.74       15.59      9.66 o 
  -4   9  12       15.88       10.92      7.90 o 
  -3   9  12        1.15      -10.15      6.77 o 
  -2   9  12       34.42       20.35     22.29 o 
  -1   9  12        0.01       -3.94      6.61 o 
   0   9  12       18.27       14.17      9.74 o 
   1   9  12       30.75       50.68     12.33 o 
   2   9  12        5.70       -2.39      7.87 o 
   3   9  12       26.67       24.11     12.58 o 
  -6  10  12        0.08       -6.23      7.54 o 
  -5  10  12        7.03       -1.74     10.05 o 
  -4  10  12        0.25       16.57      9.12 o 
  -3  10  12        0.00        2.03      8.30 o 
  -2  10  12      206.48      201.17     20.36 o 
  -1  10  12        0.75        1.61      7.94 o 
   0  10  12       14.10       -0.24     11.01 o 
   1  10  12       42.61       51.14     12.85 o 
   2  10  12        0.20        8.31      9.21 o 
  -5  11  12        6.19       15.02     10.07 o 
  -4  11  12        4.63       -4.72      7.46 o 
  -3  11  12        7.08       17.89     10.07 o 
  -2  11  12      243.13      237.86     25.28 o 
  -1  11  12        1.12        7.50     11.57 o 
   0  11  12        6.20       14.62     14.53 o 
   1  11  12        2.01       19.99     11.86 o 
  -5  12  12       11.24       18.49     12.00 o 
  -4  12  12        5.93      -10.95      8.59 o 
  -3  12  12       23.96       18.39     10.82 o 
  -2  12  12       53.61       29.19     11.36 o 
  -1  12  12       17.80        1.78     11.71 o 
   0  12  12        2.97       -8.22     10.34 o 
   1  12  12        6.39       10.92     15.54 o 
  -4  13  12        0.53       -7.51      9.42 o 
  -3  13  12       50.35       23.01     11.13 o 
  -2  13  12       25.67       26.25     12.28 o 
  -1  13  12        5.45       16.27     10.41 o 
   0  13  12       48.93       39.54     16.50 o 
  -7   0  13       11.16       20.88     12.17 o 
  -5   0  13       55.09       64.11     12.50 o 
  -3   0  13       31.50       36.31     14.24 o 
  -1   0  13      251.25      290.95     32.51 o 
   1   0  13        4.98        0.38     12.27 o 
   3   0  13        0.10        9.28     14.09 o 
  -7   1  13       31.02       20.45     12.67 o 
  -6   1  13      211.61      252.12     45.72 o 
  -5   1  13        0.28       -5.22      5.55 o 
  -4   1  13        0.25        6.92      6.20 o 
  -3   1  13        8.90        7.56      6.38 o 
  -2   1  13        0.21       -5.80      5.26 o 
  -1   1  13        0.31        4.77      6.18 o 
   0   1  13        0.04       -2.86      7.73 o 
   1   1  13       45.70       44.02     12.50 o 
   2   1  13       21.54        3.01     11.57 o 
   3   1  13        3.36       15.41     10.73 o 
  -7   2  13       24.92       11.81     10.08 o 
  -6   2  13      209.09      204.23     20.17 o 
  -5   2  13       81.11       74.20     13.23 o 
  -4   2  13        3.54       -1.70      5.81 o 
  -3   2  13        5.39        4.22      6.43 o 
  -2   2  13        1.87       -4.49      6.06 o 
  -1   2  13        0.05        4.66      6.25 o 
   0   2  13       31.98       18.18     10.61 o 
   1   2  13        9.31        8.31      9.78 o 
   2   2  13        0.83       -1.79      8.33 o 
   3   2  13        0.53       11.76     10.32 o 
  -7   3  13       19.59       19.02      9.30 o 
  -6   3  13       11.81        5.15      8.60 o 
  -5   3  13       60.02       58.29     15.49 o 
  -4   3  13       44.42       44.52      9.31 o 
  -3   3  13       29.06       38.69     10.58 o 
  -2   3  13        5.80        2.64      6.71 o 
  -1   3  13       53.56       41.16      9.69 o 
   0   3  13       23.00       17.69     10.65 o 
   1   3  13        0.60       -4.64      8.21 o 
   2   3  13       10.61        0.74      8.65 o 
   3   3  13       14.75       50.37     13.31 o 
  -7   4  13       10.94       -0.34      7.70 o 
  -6   4  13       18.90       20.97     10.44 o 
  -5   4  13        0.06        0.16      7.64 o 
  -4   4  13       24.69        9.95      8.13 o 
  -3   4  13       10.98       13.12     10.10 o 
  -2   4  13       60.78       66.85     10.90 o 
  -1   4  13        0.36       -2.98      6.24 o 
   0   4  13       26.12       19.36      9.62 o 
   1   4  13        0.05       -1.73      8.02 o 
   2   4  13        4.67       -2.39     10.80 o 
   3   4  13      193.82      268.59     39.87 o 
  -7   5  13        0.29        1.74      8.54 o 
  -6   5  13        0.00        1.85      8.11 o 
  -5   5  13        0.01       -2.49      7.95 o 
  -4   5  13        8.29       -2.27      7.32 o 
  -3   5  13        0.02        1.39      5.87 o 
  -2   5  13       11.86       15.22      7.15 o 
  -1   5  13       33.17       27.30     13.50 o 
   0   5  13        1.67       -0.17      7.75 o 
   1   5  13       15.67       -5.52      8.33 o 
   2   5  13        4.00        6.74      8.16 o 
  -6   6  13        0.07       -0.39     10.46 o 
  -5   6  13        4.11       -2.46      7.70 o 
  -4   6  13        6.38       -7.73     10.89 o 
  -3   6  13        5.14       -1.76      6.90 o 
  -2   6  13        4.57        6.96      6.42 o 
  -1   6  13        5.41        1.61      6.82 o 
   0   6  13       11.74       27.41     10.50 o 
   1   6  13        1.58        8.90      9.25 o 
   2   6  13       35.31       46.08     12.99 o 
  -6   7  13        2.32        7.18      9.21 o 
  -5   7  13        8.74        6.33      8.62 o 
  -4   7  13        3.57        1.57      8.39 o 
  -3   7  13       12.96        6.66      8.48 o 
  -2   7  13        3.55        2.91      8.12 o 
  -1   7  13       15.05       18.89      7.73 o 
   0   7  13       52.14       51.04     16.14 o 
   1   7  13        2.94        8.81      9.50 o 
   2   7  13        5.08        3.31      9.55 o 
  -6   8  13        0.66       -4.70      9.13 o 
  -5   8  13       21.15       20.32      9.55 o 
  -4   8  13        0.46       -4.44      8.19 o 
  -3   8  13        0.15        6.90      8.05 o 
  -2   8  13        0.15       -7.35      6.94 o 
  -1   8  13        5.62        2.68      6.93 o 
   0   8  13       41.42       60.28     12.96 o 
   1   8  13       74.57      106.27     35.71 o 
  -5   9  13        2.39        3.25      9.13 o 
  -4   9  13        4.80       -0.83      8.04 o 
  -3   9  13        5.83       -7.02      8.04 o 
  -2   9  13      104.57      133.37     46.51 o 
  -1   9  13       20.21       19.82     10.62 o 
   0   9  13       16.58       16.41      9.05 o 
   1   9  13       64.66       93.03     15.70 o 
  -4  10  13        4.43       -1.97      8.84 o 
  -3  10  13       22.59       18.51     10.60 o 
  -2  10  13        6.02       14.08      9.24 o 
  -1  10  13        4.73        5.96     11.50 o 
   0  10  13        2.36      -15.15     11.26 o 
  -3  11  13      216.71      212.48     43.22 o 
  -2  11  13        1.39       -1.30     10.25 o 
  -1  11  13        4.01       -9.04     10.68 o 
  -6   0  14      112.77      135.01     25.25 o 
  -4   0  14        3.35       17.44      9.41 o 
  -2   0  14       82.40      108.63     15.74 o 
   0   0  14       11.96       -2.50     12.02 o 
  -6   1  14       18.04       23.44      8.53 o 
  -5   1  14        2.32       -0.07      7.05 o 
  -4   1  14        2.99        4.98      7.28 o 
  -3   1  14        3.92        6.10      7.04 o 
  -2   1  14        5.53        8.05      6.60 o 
  -1   1  14        5.90        8.78      7.53 o 
   0   1  14       40.45       32.73     14.14 o 
   1   1  14        5.94        6.85     13.47 o 
  -6   2  14       53.00       18.80     10.37 o 
  -5   2  14       12.06        6.56      9.11 o 
  -4   2  14        4.00       -9.06      6.04 o 
  -3   2  14        0.40       -9.76      6.50 o 
  -2   2  14      105.03      100.74     13.27 o 
  -1   2  14        0.63       -2.73      6.83 o 
   0   2  14        0.16        2.59      8.93 o 
   1   2  14        0.32      -12.01      8.70 o 
  -6   3  14       52.74       39.51     13.71 o 
  -5   3  14        0.29        4.49      8.67 o 
  -4   3  14        0.52       -3.90      8.50 o 
  -3   3  14        0.56       10.29      7.56 o 
  -2   3  14        9.97        8.82      7.74 o 
  -1   3  14       12.83       26.65     10.89 o 
   0   3  14        8.43        0.66      9.78 o 
   1   3  14        1.91       10.98     10.66 o 
  -5   4  14       33.21       17.62     10.32 o 
  -4   4  14        0.01        0.21      9.02 o 
  -3   4  14       56.94       58.44     10.80 o 
  -2   4  14        2.28        9.40      7.78 o 
  -1   4  14        2.50        3.88      7.96 o 
   0   4  14        7.52       -1.14     12.79 o 
   1   4  14        0.75        5.70     10.10 o 
  -5   5  14        1.06       -1.60      9.09 o 
  -4   5  14        0.06        6.68      9.08 o 
  -3   5  14        8.10        9.34      9.31 o 
  -2   5  14        2.44        0.37      7.20 o 
  -1   5  14       29.84       15.31     19.05 o 
   0   5  14        2.46        2.58      8.41 o 
   1   5  14        0.03       13.24      9.69 o 
  -5   6  14        0.00       -2.09      8.96 o 
  -4   6  14        0.05        3.32      8.70 o 
  -3   6  14        9.82        6.33      9.06 o 
  -2   6  14       11.03       23.01      8.73 o 
  -1   6  14        0.05       -2.42      8.62 o 
   0   6  14       20.38       16.71     10.89 o 
  -4   7  14       25.42       32.07     19.29 o 
  -3   7  14       11.45       -0.93      8.41 o 
  -2   7  14       11.83        5.70     13.06 o 
  -1   7  14       16.51       27.73     11.21 o 
   0   7  14       15.02        6.59     11.23 o 
  -3   8  14       12.65        6.33     12.43 o 
  -2   8  14        0.32       -3.19      8.74 o 
  -1   8  14       45.95       68.83     20.15 o 
  -3   0  15       19.21       22.05     10.83 o 
  -1   0  15        0.60       16.98     16.83 o 
  -4   1  15        1.54       11.19      7.08 o 
  -3   1  15        3.80        8.87      7.78 o 
  -2   1  15       21.05        2.61      6.52 o 
  -1   1  15        7.33        1.26     10.32 o 
  -4   2  15        0.36        1.48      7.58 o 
  -3   2  15       17.29       10.91      8.35 o 
  -2   2  15        5.05        4.00      8.48 o 
  -1   2  15        0.52       16.75     11.10 o 
  -3   3  15        0.22       -3.58      7.31 o 
  -2   3  15       19.74       -5.97     11.20 o 
                                                 
